# Supplementary material for: qAG2.1 Is Associated with Anaerobic Germination Tolerance in Rice Seeds: Evidence from Haplotype Analysis and Marker-Assisted Breeding
Source: Plants (Basel). 2026 Mar 7;15(5):821. doi: 10.3390/plants15050821 (PMC12986987; doi:10.3390/plants15050821)
Supplement: Supplementary file 1 [file plants-15-00821-s001.zip]

Archive with 2 entries (2 files):
- plants-4137965-supplementary.pdf
- plants-4137965-supplementary.xlsx
