# Supplementary material for: qAG2.1 Is Associated with Anaerobic Germination Tolerance in Rice Seeds: Evidence from Haplotype Analysis and Marker-Assisted Breeding
Source: Plants (Basel). 2026 Mar 7;15(5):821. doi: 10.3390/plants15050821 (PMC12986987; doi:10.3390/plants15050821)
Supplement: Supplementary file 1 [file plants-15-00821-s001.zip › plants-4137965-supplementary.xlsx]

## Sheet: S.Table.1
Supplementary Table 1. Mean performance of 172 F2:3 mapping population along with parents for anaerobic germination traits
MP. NO	Germination Percentage (%)	Shoot length (cm)	Root length (cm)	Length of first internode (cm)	Number of leaves	Shoot dry weight (g)	Root dry weight (g)
1	11.11	20.98	6.75	5.33	3.25	0.112	0.03
2	13.89	31.14	10.94	8.38	2.75	0.064	0.018
3	30.56	31.53	13.23	7.52	2.83	0.087	0.077
4	19.44	25.3	9.32	6.68	2.4	0.033	0.014
5	22.22	31.65	12.37	8.3	2.17	0.11	0.037
6	19.44	34.42	11.35	7.53	2.5	0.096	0.045
7	33.33	31.1	11.1	7.42	2.67	0.128	0.066
8	25	25.42	9.22	7.7	3.67	0.046	0.078
10	13.89	29.2	12.54	8.02	2.33	0.063	0.019
11	11.11	25.73	8.93	6.18	3.5	0.042	0.01
12	8.33	32.63	12.67	7.26	3	0.046	0.016
13	27.78	26.38	8.95	6.65	3.17	0.122	0.032
14	25	25.55	12.87	8.89	2.17	0.1263	0.065
15	2.78	26.8	18.5	6.25	2	0.002	0.009
16	5.56	21.8	6.3	7.8	2.5	0.014	0.003
17	5.56	16.3	8.8	7.5	2.5	0.012	0.004
18	19.44	25	11.97	8.45	2.5	0.062	0.024
19	5.56	24.2	13.15	7.25	2	0.018	0.003
20	5.56	15.1	7.75	4.3	2.5	0.005	0.031
21	16.67	20.67	8.58	5.6	2.5	0.055	0.025
22	13.89	21.36	10.48	8.64	2.6	0.035	0.013
23	8.33	20.83	10.97	6.6	2.33	0.02	0.011
24	25	25.65	12.93	8.82	2.33	0.087	0.049
25	13.89	16	11.68	4.98	2.8	0.025	0.01
26	27.78	24.62	10.57	8.78	2.33	0.085	0.03
27	2.78	24.2	9.4	5.9	2	0.005	0.003
29	2.78	18.7	8.3	5.5	3	0.006	0.002
30	5.56	20.4	9.85	4.1	3	0.016	0.005
32	11.11	18.63	6.55	5.18	3	0.027	0.006
33	8.33	21.07	6	5.77	3	0.016	0.007
34	2.78	14.4	5.1	6.1	2	0.007	0.012
35	0	0	0	0	0	0	0
36	2.78	16.8	8.4	5.1	3	0.004	0.002
37	8.33	26.57	11.8	7.16	3	0.032	0.008
38	13.89	19	8.74	6.18	3	0.025	0.01
39	19.44	21.42	8.33	8.3	3	0.055	0.017
40	8.33	29.67	11.23	8.77	3	0.022	0.007
41	11.11	26.5	9	5.7	3	0.06	0.012
42	72.22	26.65	10.58	5.7	3	0.09	0.055
43	27.78	17.1	9.93	5.12	3	0.073	0.04
46	86.11	26.52	11.9	5.43	3	0.139	0.065
52	19.44	24.85	12.57	5.08	3	0.056	0.024
54	55.56	28.18	11.97	6.1	3	0.104	0.057
55	66.67	27.08	10.15	5.88	3	0.116	0.066
57	55.56	30.62	11.53	6.15	3	0.114	0.073
60	75	27.82	7.23	5.73	3	0.105	0.051
62	75	26.93	10.22	5.47	3	0.117	0.072
63	36.11	24.8	9.4	4.12	3	0.073	0.068
64	83.33	28.87	11.13	6.25	3	0.094	0.055
65	41.67	26.05	11.02	5.05	3	0.13	0.048
66	38.89	25.98	7.67	6.28	3	0.106	0.037
67	30.56	25.73	8.58	5.57	3	0.103	0.052
68	30.56	27.13	11.32	4.4	4	0.107	0.046
70	2.78	27.4	10	2.9	3	0.013	0.002
71	25	25.48	8.23	4.37	3	0.069	0.017
72	19.44	22.87	7.37	3.5	4	0.041	0.01
73	22.22	26.12	8.08	4.52	4	0.072	0.017
74	11.11	25.88	9.78	3.9	4	0.028	0.006
75	22.22	22.83	10.48	3.88	4	0.072	0.025
76	83.33	27.1	9.37	4.75	3	0.118	0.065
77	63.89	30.96	11.53	6.07	3	0.121	0.065
78	36.11	27.05	11.02	4.35	3	0.122	0.04
79	8.33	30.27	7.57	5.8	4	0.029	0.006
80	27.78	27.2	10.53	5.13	3	0.092	0.032
81	36.11	20.02	10.78	4.85	3	0.088	0.049
82	66.67	28.75	9.3	5.87	3	0.119	0.055
83	52.78	26.37	10.95	5	3	0.079	0.038
84	5.56	16.2	7.25	4.1	3	0.004	0.033
86	33.33	29.53	11.07	4.85	3	0.127	0.035
88	41.67	24.02	17.08	5.37	4	0.127	0.029
89	36.11	32.1	9.47	4.67	3	0.121	0.067
90	91.67	24.25	9.75	4.25	3	0.112	0.077
91	72.22	22.92	10.25	4.85	3	0.101	0.056
92	36.11	28.57	10.4	4.85	3	0.072	0.055
93	52.78	26.5	9.23	3.97	4	0.088	0.058
95	58.33	26.92	9.42	4.62	3	0.114	0.062
96	33.33	27.87	10.78	5.15	4	0.114	0.035
97	13.89	26.94	8.86	5.02	3	0.07	0.024
98	0	0	0	0	0	0	0
99	0	0	0	0	0	0	0
100	2.78	33.9	8.9	5.1	3	0.025	0.019
101	0	0	0	0	0	0	0
102	2.78	31.2	12.3	4.6	3	0.029	0.021
103	2.78	29.5	3.5	6.2	2	0.006	0.002
104	11.11	26.95	7.63	4.33	2	0.054	0.025
105	2.78	30.4	6.2	1.9	3	0.015	0.019
106	2.78	21.5	4.2	4	3	0.008	0.025
107	5.56	31.5	11.95	5.3	3	0.035	0.012
108	11.11	28.33	9.8	4.83	3	0.055	0.018
110	27.78	30.36	11.28	4.73	3	0.085	0.068
111	69.44	26.17	10.18	4.45	3	0.11	0.075
112	66.67	23.48	9.1	3.27	3	0.125	0.07
113	63.89	24.05	9.7	4.55	3	0.115	0.058
114	50	26.83	11.6	4.93	3	0.116	0.07
115	55.56	25.65	10.72	4.78	3	0.118	0.077
116	58.33	26.02	12.62	4.53	3	0.087	0.063
117	61.11	29.27	12.63	3.83	3	0.092	0.057
118	55.56	27.62	14.28	4.82	3	0.1	0.058
119	52.78	31.28	10.8	3.62	3	0.106	0.064
122	69.44	27.77	10.05	4.37	3	0.097	0.059
125	69.44	30.62	9.13	6	3	0.122	0.053
126	72.22	31.68	11.18	5.95	3	0.122	0.069
127	8.33	25.8	9.2	5.5	2	0.031	0.006
128	75	19.33	12.15	3.83	3	0.105	0.045
129	63.89	23.13	8.88	4.05	3	0.082	0.044
130	58.33	25.4	10.3	5.13	3	0.093	0.077
131	72.22	27.62	10.28	4.57	3	0.106	0.059
132	77.78	23.08	9.6	5.48	3	0.084	0.06
133	66.67	32.43	11.4	4.75	3	0.128	0.055
134	86.11	22.9	8.52	5.58	3	0.102	0.057
135	52.78	25.93	10	5.27	3	0.108	0.061
136	25	30.47	10.18	4.28	3	0.124	0.053
137	83.33	28.67	9.92	4.13	3	0.097	0.063
138	19.44	26.98	9.77	4.77	3	0.066	0.017
139	22.22	27.03	9.17	4.05	3	0.07	0.021
140	77.78	24.87	9.52	3.95	3	0.104	0.046
141	61.11	19.68	8.32	3.93	3	0.109	0.043
142	41.67	20	9.85	3.98	3	0.123	0.033
143	80.56	29.62	9.72	4.95	3	0.1	0.077
144	75	25.48	11.08	5.27	3	0.112	0.062
145	88.89	25.68	7.82	4.2	3	0.102	0.055
146	47.22	22.92	8.2	3.88	3	0.08	0.041
147	19.44	27.23	10.43	5.58	3	0.085	0.019
148	27.78	24.43	9.67	3.8	3	0.103	0.034
149	80.56	24.25	9.02	4.95	3	0.123	0.066
150	75	27.55	9.33	4.87	3	0.114	0.07
151	55.56	27.78	12.83	4.15	3	0.115	0.066
152	36.11	24.6	10.77	3.92	3	0.118	0.038
153	80.56	30.43	7.88	4.23	3	0.136	0.061
154	69.44	25.1	9.4	5.58	3	0.096	0.063
155	63.89	26.02	9.35	4.75	3	0.121	0.079
156	63.89	33.92	7.75	6.33	3	0.084	0.048
157	30.56	29.8	8.33	4.73	3	0.075	0.036
158	38.89	26.68	8.82	4.5	3	0.086	0.061
159	58.33	25.07	6.15	3.82	3	0.115	0.065
160	41.67	26.23	11.55	4.9	3	0.072	0.067
161	33.33	28.63	8.03	3.8	2	0.079	0.075
162	33.33	26.82	8.03	4.22	3	0.088	0.054
163	22.22	26.85	10.53	3.67	3	0.081	0.025
164	36.11	32.33	9.43	4.37	3	0.087	0.052
165	58.33	34.33	10.63	4.77	3	0.091	0.058
166	41.67	28.95	7.98	3.68	2	0.08	0.041
167	2.78	28.4	7.1	3.2	3	0.012	0.026
168	30.56	27.72	8.15	3.75	3	0.111	0.025
169	13.89	26.52	7.42	3.78	3	0.057	0.008
170	33.33	22.72	7.45	3.65	3	0.118	0.031
171	16.67	24.28	7.23	3.2	3	0.099	0.016
172	58.33	25.87	7.68	4.2	3	0.115	0.064
173	47.22	24.6	10.47	5.1	3	0.13	0.042
174	77.78	25.57	9.73	4.58	3	0.108	0.068
175	44.44	21.67	10.58	3.88	3	0.075	0.055
176	61.11	22.65	9.3	4.25	3	0.119	0.07
177	58.33	22.45	10.02	4.75	3	0.124	0.068
178	58.33	29.42	10.48	4.47	3	0.106	0.053
179	91.67	31.03	10.18	5.25	3	0.14	0.064
180	41.67	24.67	9.87	5.17	3	0.072	0.053
181	83.33	29.27	11.65	4.37	3	0.108	0.063
182	41.67	33.82	10.5	5.55	3	0.095	0.049
183	44.44	28.55	8.35	5.98	3	0.075	0.032
185	66.67	25.43	8.38	4.68	3	0.123	0.064
186	94.44	23.28	8.8	4.95	3	0.123	0.061
187	47.22	26.55	8.2	4.05	3	0.101	0.041
189	58.33	32.42	9.42	4.48	3	0.097	0.064
190	25	22.77	10.05	3.95	3	0.099	0.032
191	19.44	25.75	8.1	4.13	3	0.072	0.016
192	72.22	28.1	10	3.97	3	0.087	0.057
193	33.33	25.3	10.82	3.57	3	0.127	0.038
195	50	28.13	9.72	4.62	3	0.072	0.048
196	11.11	16.33	6.43	3.35	3	0.034	0.005
197	16.67	21.38	6.58	3.67	3	0.042	0.011
199	16.67	29.17	9.77	5.03	3	0.056	0.015
202	19.44	25.35	9.85	4.12	2	0.077	0.025
P1 CR Dhan 801	27.78	17.5	9.33	3.55	3	0.091	0.03
P2 ARC 10424	86.11	29.94	11.93	3.7	3	0.09	0.06

## Sheet: S.Table. 2
Supplementary Table 2. Percent polymorphism of markers between CR Dhan 801 and ARC 10424
Sl. No.	Chromosome	Total markers	Polymorphic markers	Number of Anchored Markers	Percent polymorphism
1	1	142	14	8	9.86
2	2	94	7	5	7.45
3	3	128	8	7	6.25
4	4	96	11	3	11.46
5	5	56	9	8	16.07
6	6	69	16	9	23.19
7	7	37	11	8	29.73
8	8	49	11	10	22.45
9	9	67	7	4	10.45
10	10	28	7	6	25
11	11	54	7	7	12.96
12	12	83	8	6	9.64
	Total	903	116	81	12.85

## Sheet: S.Table. 3 
Supplementary Table 3. Number of markers used (chromosome wise) and genome coverage of linkage map
Sr. No	Chromosome number	Number of Linked markers	Length (cM) of linkage group
1	1	8	128.54
2	2	5	269.7
3	3	7	159.09
4	4	3	225.5
5	5	8	297.15
6	6	9	230.69
7	7	8	226.4
8	8	10	219.54
9	9	4	75.39
10	10	6	101.68
11	11	7	122.17
12	12	6	196.77
	Total	81	2252.62

## Sheet: S.Table. 4
Supplementary Table 4. Genes in the region of QTL qAG2.1 on chromosome 2 with their annotation
Note: Locus highlighted in Green color is selected for haplotype study relevant to anaerobic germination tolerance
Chr	Locus	Start	Stop	ori	is_TE	is_expressed	is_representative	Annotation
Chr2	LOC_Os02g52700	32243146	32245056	+	N	Y	Y	alpha-amylase precursor, putative, expressed
Chr2	LOC_Os02g52710	32248279	32250180	-	N	Y	Y	alpha-amylase precursor, putative, expressed
Chr2	LOC_Os02g53690	32840362	32842456	-	N	Y	Y	growth regulating factor protein, putative, expressed
Chr2	LOC_Os02g57400	35170411	35175254	-	N	Y	Y	2-phosphoglycerate kinase-related, putative, expressed
Chr2	LOC_Os02g47470	28995717	28998581	+	N	Y	N	cytochrome P450, putative, expressed
Chr2	LOC_Os02g53180	32558635	32562705	+	N	Y	Y	1-aminocyclopropane-1-carboxylate oxidase protein, putative, expressed
Chr2	LOC_Os02g49720	30392547	30396656	-	N	Y	N	aldehyde dehydrogenase, putative, expressed
Chr2	LOC_Os02g41954	25199386	25203742	-	N	Y	Y	gibberellin 2-beta-dioxygenase 7, putative, expressed
Chr2	LOC_Os02g51880	31773341	31776421	-	N	Y	Y	amine oxidase, putative, expressed
Chr2	LOC_Os02g46760	28552739	28553761	+	N	Y	Y	STE_MEK_ste7_MAP2K.4 - STE kinases include homologs to sterile 7, sterile 11 and sterile 20 from yeast, expressed
Chr2	LOC_Os02g54600	33442069	33443948	-	N	Y	Y	STE_MEK_ste7_MAP2K.5 - STE kinases include homologs to sterile 7, sterile 11 and sterile 20 from yeast, expressed
Chr2	LOC_Os02g47510	29026070	29028259	-	N	Y	Y	9-cis-epoxycarotenoid dioxygenase 1, chloroplast precursor, putative, expressed
Chr2	LOC_Os02g48360	29604449	29610243	-	N	Y	N	pyrophosphate--fructose 6-phosphate 1-phosphotransferase subunit alpha, putative, expressed
Chr2	LOC_Os02g44230	26767603	26771633	-	N	Y	Y	CPuORF22 - conserved peptide uORF-containing transcript, expressed
Chr2	LOC_Os02g44235	26767603	26770876	-	N	Y	Y	expressed protein
Chr2	LOC_Os02g51680	31663080	31665818	+	N	Y	Y	uncharacterized glycosyl hydrolase Rv2006/MT2062, putative, expressed
Chr2	LOC_Os02g54820	33569263	33574120	+	N	Y	Y	trehalose-6-phosphate synthase, putative, expressed
Chr2	LOC_Os02g44642	27048888	27061955	-	N	Y	Y	STE_MEKK_ste11_MAP3K.10 - STE kinases include homologs to sterile 7, sterile 11 and sterile 20 from yeast, expressed
Chr2	LOC_Os02g56200	34372386	34378382	-	N	Y	Y	ELMO/CED-12 family protein, putative, expressed
Chr2	LOC_Os02g57160	35004914	35009538	-	N	Y	Y	ELMO/CED-12 family protein, putative, expressed
Chr2	LOC_Os02g53330	32643352	32648504	-	N	Y	Y	1-aminocyclopropane-1-carboxylate deaminase, putative, expressed
Chr2	LOC_Os02g56000	34265964	34269935	-	N	Y	Y	26S protease regulatory subunit 6A, putative, expressed
Chr2	LOC_Os02g54340	33315203	33319261	-	N	Y	Y	26S protease regulatory subunit 7, putative, expressed
Chr2	LOC_Os02g45660	27773366	27775510	-	N	Y	Y	2-C-methyl-D-erythritol 2,4-cyclodiphosphate synthase, chloroplast precursor, putative, expressed
Chr2	LOC_Os02g57070	34941053	34944082	-	N	Y	Y	3-5 exoribonuclease CSL4, putative, expressed
Chr2	LOC_Os02g48330	29586938	29591991	-	N	Y	Y	3-hydroxy-3-methylglutaryl-coenzyme A reductase, putative, expressed
Chr2	LOC_Os02g43830	26465591	26469280	-	N	Y	Y	3-isopropylmalate dehydratase small subunit 2, putative, expressed
Chr2	LOC_Os02g49920	30500230	30502289	+	N	Y	Y	3-ketoacyl-CoA synthase, putative, expressed
Chr2	LOC_Os02g56860	34853787	34855812	+	N	Y	Y	3-ketoacyl-CoA synthase, putative, expressed
Chr2	LOC_Os02g57260	35080879	35085201	-	N	Y	Y	3-ketoacyl-CoA thiolase, peroxisomal precursor, putative, expressed
Chr2	LOC_Os02g56014	34295821	34296468	-	N	Y	Y	40S ribosomal protein S30, putative, expressed
Chr2	LOC_Os02g43600	26317494	26320435	-	N	Y	Y	50S ribosomal protein L19, chloroplast precursor, putative, expressed
Chr2	LOC_Os02g42250	25411509	25412468	-	N	Y	Y	5-azacytidine resistance protein related, putative, expressed
Chr2	LOC_Os02g57540	35256139	35258235	-	N	Y	Y	60S ribosomal protein L28-1, putative, expressed
Chr2	LOC_Os02g48660	29795433	29797245	-	N	Y	Y	60S ribosomal protein L31, putative, expressed
Chr2	LOC_Os02g54470	33359344	33360025	+	N	Y	N	60S ribosomal protein L35a-3, putative, expressed
Chr2	LOC_Os02g55370	33914001	33914642	+	N	Y	Y	60S ribosomal protein L39, putative, expressed
Chr2	LOC_Os02g51400	31472969	31483034	+	N	Y	Y	AAA family ATPase, putative, expressed
Chr2	LOC_Os02g46990	28689500	28694158	+	N	Y	Y	AAA-type ATPase family protein, putative, expressed
Chr2	LOC_Os02g47760	29199147	29204368	+	N	Y	Y	AAA-type ATPase family protein, putative, expressed
Chr2	LOC_Os02g50680	30958609	30965278	-	N	Y	Y	AAA-type ATPase family protein, putative, expressed
Chr2	LOC_Os02g56550	34637872	34641080	+	N	Y	Y	ABC transporter, ATP-binding protein, putative, expressed
Chr2	LOC_Os02g48650	29792863	29795419	+	N	Y	Y	acetyltransferase, GNAT family, putative, expressed
Chr2	LOC_Os02g53260	32597493	32600347	+	N	Y	Y	acetyltransferase, GNAT family, putative, expressed
Chr2	LOC_Os02g56219	34382284	34388181	+	N	Y	Y	acetyltransferase, GNAT family, putative, expressed
Chr2	LOC_Os02g49690	30364405	30365822	+	N	Y	Y	ACT domain-containing protein, putative, expressed
Chr2	LOC_Os02g44470	26920271	26921900	-	N	Y	Y	actin-depolymerizing factor, putative, expressed
Chr2	LOC_Os02g46510	28355531	28360589	+	N	Y	Y	adaptor complexes medium subunit family domain containing protein, expressed
Chr2	LOC_Os02g53790	32951605	32955086	+	N	Y	Y	adenylate kinase, putative, expressed
Chr2	LOC_Os02g47110	28755170	28758865	+	N	Y	N	ADP-ribosylation factor, putative, expressed
Chr2	LOC_Os02g49980	30533421	30536379	-	N	Y	Y	ADP-ribosylation factor, putative, expressed
Chr2	LOC_Os02g49530	30276340	30279327	-	N	Y	Y	AGAP000425-PA, putative, expressed
Chr2	LOC_Os02g43740	26392963	26396720	+	N	Y	Y	AGC_PVPK_like_kin82y.6 - ACG kinases include homologs to PKA, PKG and PKC, expressed
Chr2	LOC_Os02g49310	30135356	30138729	+	N	Y	Y	AGC_PVPK_like_kin82y.7 - ACG kinases include homologs to PKA, PKG and PKC, expressed
Chr2	LOC_Os02g40840	24749442	24754919	-	N	Y	Y	alcohol oxidase, putative, expressed
Chr2	LOC_Os02g43194	26034320	26041422	-	N	Y	Y	aldehyde dehydrogenase, putative, expressed
Chr2	LOC_Os02g43280	26079797	26085572	+	N	Y	N	aldehyde dehydrogenase, putative, expressed
Chr2	LOC_Os02g55430	33953280	33955051	+	N	Y	Y	alginate regulatory protein AlgP, putative, expressed
Chr2	LOC_Os02g44680	27077280	27079020	+	N	Y	Y	allantoin permease, putative, expressed
Chr2	LOC_Os02g55470	33971370	33972686	+	N	Y	Y	alpha-1,6-mannosyl-glycoprotein 2-beta-N-acetylglucosaminyltransferase, putative, expressed
Chr2	LOC_Os02g45160	27390847	27394188	-	N	Y	Y	aluminum-activated malate transporter, putative, expressed
Chr2	LOC_Os02g49790	30435028	30437515	+	N	Y	Y	aluminum-activated malate transporter, putative, expressed
Chr2	LOC_Os02g44000	26571996	26573036	+	N	Y	Y	amino acid kinase, putative, expressed
Chr2	LOC_Os02g47210	28815466	28818791	-	N	Y	Y	amino acid permease family protein, putative, expressed
Chr2	LOC_Os02g43860	26487337	26491335	+	N	Y	Y	amino acid permease, putative, expressed
Chr2	LOC_Os02g46810	28574011	28574592	-	N	Y	Y	amino acid transporter, putative, expressed
Chr2	LOC_Os02g49060	29991786	29998805	+	N	Y	Y	amino acid transporter, putative, expressed
Chr2	LOC_Os02g49510	30259433	30263507	-	N	Y	Y	amino acid transporter, putative, expressed
Chr2	LOC_Os02g47940	29324711	29328625	-	N	Y	Y	aminotransferase, classes I and II, domain containing protein, expressed
Chr2	LOC_Os02g55420	33942024	33946395	+	N	Y	Y	aminotransferase, classes I and II, domain containing protein, expressed
Chr2	LOC_Os02g56300	34463030	34467135	+	N	Y	Y	aminotransferase, classes I and II, domain containing protein, expressed
Chr2	LOC_Os02g48790	29859237	29867453	+	N	Y	Y	AML1, putative, expressed
Chr2	LOC_Os02g40710	24683633	24685205	+	N	Y	Y	ammonium transporter protein, putative, expressed
Chr2	LOC_Os02g40730	24690884	24692884	+	N	Y	Y	ammonium transporter protein, putative, expressed
Chr2	LOC_Os02g46970	28677203	28680902	-	N	Y	Y	AMP-binding domain containing protein, expressed
Chr2	LOC_Os02g47870	29284949	29287589	+	N	Y	Y	anaphase-promoting complex subunit 11, putative, expressed
Chr2	LOC_Os02g56530	34619810	34623665	-	N	Y	Y	ankyrin repeat domain containing protein, expressed
Chr2	LOC_Os02g50270	30695324	30698401	+	N	Y	Y	ankyrin repeat-containing protein, putative, expressed
Chr2	LOC_Os02g54860	33595728	33599459	+	N	Y	Y	ankyrin repeat-rich protein, putative, expressed
Chr2	LOC_Os02g51750	31698161	31700503	-	N	Y	N	annexin, putative, expressed
Chr2	LOC_Os02g55970	34254642	34261274	+	N	Y	N	ANTH, putative, expressed
Chr2	LOC_Os02g56010	34274401	34276950	+	N	Y	Y	anthocyanidin 3-O-glucosyltransferase, putative, expressed
Chr2	LOC_Os02g57580	35269218	35270257	+	N	Y	Y	anthocyanin permease, putative, expressed
Chr2	LOC_Os02g44490	26924717	26927173	-	N	Y	Y	anthranilate phosphoribosyltransferase, putative, expressed
Chr2	LOC_Os02g57090	34958012	34961608	+	N	Y	Y	anthranilate phosphoribosyltransferase, putative, expressed
Chr2	LOC_Os02g56110	34336372	34344029	-	N	Y	Y	AP-1 complex subunit gamma-1, putative, expressed
Chr2	LOC_Os02g42585	25595412	25597607	-	N	Y	Y	AP2 domain containing protein, expressed
Chr2	LOC_Os02g43820	26456450	26457994	+	N	Y	Y	AP2 domain containing protein, expressed
Chr2	LOC_Os02g43940	26524573	26526019	+	N	Y	Y	AP2 domain containing protein, expressed
Chr2	LOC_Os02g43970	26550915	26552218	+	N	Y	Y	AP2 domain containing protein, expressed
Chr2	LOC_Os02g45420	27621211	27622930	+	N	Y	Y	AP2 domain containing protein, expressed
Chr2	LOC_Os02g51300	31409912	31414184	-	N	Y	Y	AP2 domain containing protein, expressed
Chr2	LOC_Os02g52670	32204392	32205335	-	N	Y	Y	AP2 domain containing protein, expressed
Chr2	LOC_Os02g54160	33199804	33202684	-	N	Y	N	AP2 domain containing protein, expressed
Chr2	LOC_Os02g55380	33920240	33921018	-	N	Y	Y	AP2 domain containing protein, expressed
Chr2	LOC_Os02g50010	30557558	30560966	+	N	Y	Y	APO, putative, expressed
Chr2	LOC_Os02g41860	25162543	25166550	+	N	Y	Y	aquaporin protein, putative, expressed
Chr2	LOC_Os02g44080	26608361	26609658	-	N	Y	Y	aquaporin protein, putative, expressed
Chr2	LOC_Os02g44630	27044319	27047453	+	N	Y	N	aquaporin protein, putative, expressed
Chr2	LOC_Os02g51110	31266245	31269960	+	N	Y	Y	aquaporin protein, putative, expressed
Chr2	LOC_Os02g57720	35349673	35351454	+	N	Y	Y	aquaporin protein, putative, expressed
Chr2	LOC_Os02g46720	28532901	28536996	+	N	Y	N	ara54-like RING finger protein, putative, expressed
Chr2	LOC_Os02g42134	25329183	25341941	+	N	Y	Y	ARF GTPase-activating domain-containing protein, putative, expressed
Chr2	LOC_Os02g48370	29611156	29616291	-	N	Y	Y	ARID/BRIGHT DNA-binding domain-containing protein, putative, expressed
Chr2	LOC_Os02g49520	30266710	30271913	+	N	Y	Y	armadillo/beta-catenin repeat family protein, putative, expressed
Chr2	LOC_Os02g52370	32052566	32055897	-	N	Y	Y	armadillo/beta-catenin repeat family protein, putative, expressed
Chr2	LOC_Os02g49680	30361876	30363745	-	N	Y	Y	arsenate reductase, putative, expressed
Chr2	LOC_Os02g51100	31252558	31255964	-	N	Y	Y	arsenical pump-driving ATPase, putative, expressed
Chr2	LOC_Os02g49590	30310537	30313421	+	N	Y	Y	ASC1, putative, expressed
Chr2	LOC_Os02g48900	29911310	29916317	+	N	Y	Y	aspartic proteinase nepenthesin-1 precursor, putative, expressed
Chr2	LOC_Os02g48860	29889275	29891337	+	N	Y	Y	aspartic proteinase nepenthesin-2 precursor, putative, expressed
Chr2	LOC_Os02g48870	29892392	29894313	-	N	Y	Y	aspartic proteinase nepenthesin-2 precursor, putative, expressed
Chr2	LOC_Os02g54910	33629327	33633614	-	N	Y	Y	atATG18b, putative, expressed
Chr2	LOC_Os02g55950	34242810	34251051	+	N	Y	N	ATMAK10, putative, expressed
Chr2	LOC_Os02g50320	30720856	30726460	+	N	Y	Y	ATMAP70 protein, putative, expressed
Chr2	LOC_Os02g51470	31526904	31528541	+	N	Y	Y	ATP synthase F1, delta subunit family protein, putative, expressed
Chr2	LOC_Os02g55400	33931818	33936180	+	N	Y	Y	ATPase 8, plasma membrane-type, putative, expressed
Chr2	LOC_Os02g52470	32099086	32102975	-	N	Y	Y	ATP-binding domain-containing protein, putative, expressed
Chr2	LOC_Os02g47420	28952897	28957981	-	N	Y	N	ATROPGEF7/ROPGEF7, putative, expressed
Chr2	LOC_Os02g50960	31158903	31161998	-	N	Y	N	auxin efflux carrier component, putative, expressed
Chr2	LOC_Os02g41800	25133442	25136111	+	N	Y	Y	auxin response factor, putative, expressed
Chr2	LOC_Os02g49460	30226406	30230718	+	N	Y	Y	auxin-independent growth promoter protein, putative, expressed
Chr2	LOC_Os02g49860	30468750	30470088	-	N	Y	Y	AWPM-19-like membrane family protein, putative, expressed
Chr2	LOC_Os02g45850	27932831	27934689	-	N	Y	Y	B3 DNA binding domain containing protein, expressed
Chr2	LOC_Os02g50840	31064064	31071265	+	N	Y	N	BAH domain containing protein, putative, expressed
Chr2	LOC_Os02g50850	31080385	31083937	+	N	Y	Y	BAH domain containing protein, putative, expressed
Chr2	LOC_Os02g47660	29116625	29119404	-	N	Y	Y	basic helix-loop-helix, putative, expressed
Chr2	LOC_Os02g43170	26027785	26029493	+	N	Y	N	B-box zinc finger family protein, putative, expressed
Chr2	LOC_Os02g47670	29135051	29141617	-	N	Y	Y	bg55, putative, expressed
Chr2	LOC_Os02g55250	33833909	33838048	+	N	Y	Y	BHLH transcription factor, putative, expressed
Chr2	LOC_Os02g42400	25508403	25508925	+	N	Y	Y	bolA-like family protein, putative, expressed
Chr2	LOC_Os02g49600	30316141	30319941	-	N	Y	Y	BRASSINOSTEROID INSENSITIVE 1-associated receptor kinase 1 precursor, putative, expressed
Chr2	LOC_Os02g54290	33295862	33296200	-	N	Y	Y	BRUSHY 1, putative, expressed
Chr2	LOC_Os02g49450	30220528	30223990	+	N	Y	Y	BSD domain-containing protein, putative, expressed
Chr2	LOC_Os02g52316	32024361	32024750	+	N	Y	Y	BTB/POZ domain containing protein, putative, expressed
Chr2	LOC_Os02g52314	32023315	32027152	-	N	Y	Y	BTB1 - Bric-a-Brac,Tramtrack, Broad Complex BTB domain, expressed
Chr2	LOC_Os02g49560	30295609	30296118	+	N	Y	Y	bZIP transcription factor domain containing protein, expressed
Chr2	LOC_Os02g52780	32276591	32281653	-	N	Y	Y	bZIP transcription factor, putative, expressed
Chr2	LOC_Os02g42710	25684044	25687149	+	N	Y	Y	C2 domain containing protein, putative, expressed
Chr2	LOC_Os02g44560	27009020	27010017	+	N	Y	Y	C2 domain containing protein, putative, expressed
Chr2	LOC_Os02g57000	34920542	34921736	+	N	Y	Y	C2 domain containing protein, putative, expressed
Chr2	LOC_Os02g55300	33854163	33857048	+	N	Y	Y	CAF1 family ribonuclease containing protein, putative, expressed
Chr2	LOC_Os02g56310	34468752	34470197	-	N	Y	Y	calcium-dependent protein kinase isoform AK1, putative, expressed
Chr2	LOC_Os02g50140	30631239	30632768	+	N	Y	Y	caleosin related protein, putative, expressed
Chr2	LOC_Os02g50150	30636122	30638479	+	N	Y	Y	caleosin related protein, putative, expressed
Chr2	LOC_Os02g50174	30642392	30654611	+	N	Y	Y	caleosin related protein, putative, expressed
Chr2	LOC_Os02g47970	29341254	29357891	+	N	Y	Y	calpain, putative, expressed
Chr2	LOC_Os02g41580	24934934	24936468	+	N	Y	Y	CAMK_CAMK_like.14 - CAMK includes calcium/calmodulin depedent protein kinases, expressed
Chr2	LOC_Os02g46090	28086381	28092152	+	N	Y	Y	CAMK_CAMK_like.15 - CAMK includes calcium/calmodulin depedent protein kinases, expressed
Chr2	LOC_Os02g49040	29979798	29982734	+	N	Y	Y	CAMK_CAMK_like_unique.1 - CAMK includes calcium/calmodulin depedent protein kinases, expressed
Chr2	LOC_Os02g55220	33821622	33823756	-	N	N	Y	carboxyl-terminal proteinase, putative
Chr2	LOC_Os02g54960	33663555	33667490	+	N	Y	Y	carboxyl-terminal proteinase, putative, expressed
Chr2	LOC_Os02g55210	33815812	33818376	-	N	Y	Y	carboxyl-terminal proteinase, putative, expressed
Chr2	LOC_Os02g55230	33824477	33828248	-	N	Y	Y	carboxyl-terminal proteinase, putative, expressed
Chr2	LOC_Os02g53490	32721002	32723788	+	N	Y	Y	cation efflux family protein, putative, expressed
Chr2	LOC_Os02g57280	35092340	35094315	+	N	Y	N	CBS domain containing membrane protein, putative, expressed
Chr2	LOC_Os02g42640	25646625	25648091	+	N	Y	Y	CBS domain-containing protein, putative, expressed
Chr2	LOC_Os02g54120	33159221	33169025	-	N	Y	N	CCR4-NOT transcription factor, putative, expressed
Chr2	LOC_Os02g49230	30094259	30099674	+	N	Y	N	CCT/B-box zinc finger protein, putative, expressed
Chr2	LOC_Os02g49880	30472788	30475773	-	N	Y	Y	CCT/B-box zinc finger protein, putative, expressed
Chr2	LOC_Os02g43920	26511108	26515845	+	N	Y	Y	cell division cycle protein 23, putative, expressed
Chr2	LOC_Os02g43906	26504356	26507518	-	N	Y	Y	ceramide kinase-related, putative, expressed
Chr2	LOC_Os02g43912	26507822	26509994	-	N	Y	Y	ceramide kinase-related, putative, expressed
Chr2	LOC_Os02g43930	26519326	26523437	+	N	Y	Y	chaperone protein dnaJ, putative, expressed
Chr2	LOC_Os02g56040	34300624	34307729	-	N	Y	Y	chaperone protein dnaJ, putative, expressed
Chr2	LOC_Os02g54060	33114780	33117303	-	N	Y	N	chaperonin, putative, expressed
Chr2	LOC_Os02g45760	27853853	27856163	-	N	Y	Y	chitin-inducible gibberellin-responsive protein 2, putative, expressed
Chr2	LOC_Os02g48880	29899248	29904080	-	N	Y	Y	chloride transporter, chloride channel family, putative, expressed
Chr2	LOC_Os02g52650	32199522	32201722	-	N	Y	Y	chlorophyll A-B binding protein, putative, expressed
Chr2	LOC_Os02g56720	34769644	34771189	+	N	Y	Y	cinnamoyl CoA reductase, putative, expressed
Chr2	LOC_Os02g57620	35286785	35290716	+	N	Y	Y	Citrate transporter protein, putative, expressed
Chr2	LOC_Os02g40860	24766807	24772750	+	N	Y	Y	CK1_CaseinKinase_1.5 - CK1 includes the casein kinase 1 kinases, expressed
Chr2	LOC_Os02g56560	34644866	34649186	+	N	Y	Y	CK1_CaseinKinase_1.6 - CK1 includes the casein kinase 1 kinases, expressed
Chr2	LOC_Os02g48170	29481466	29482600	-	N	Y	Y	class E vacuolar protein-sorting machinery protein HSE1, putative, expressed
Chr2	LOC_Os02g47850	29270056	29274644	+	N	Y	N	class I glutamine amidotransferase, putative, expressed
Chr2	LOC_Os02g55630	34071028	34075507	+	N	Y	Y	COBW domain containing protein, putative, expressed
Chr2	LOC_Os02g52820	32295320	32298691	+	N	Y	Y	cold-induced protein, putative, expressed
Chr2	LOC_Os02g42340	25463714	25464158	-	N	N	Y	conserved hypothetical protein
Chr2	LOC_Os02g44420	26900039	26900850	+	N	N	Y	conserved hypothetical protein
Chr2	LOC_Os02g53140	32528037	32533583	-	N	Y	Y	COP1, putative, expressed
Chr2	LOC_Os02g45940	27993898	27994741	-	N	Y	Y	Core histone H2A/H2B/H3/H4 domain containing protein, putative, expressed
Chr2	LOC_Os02g52230	31985954	31989423	+	N	Y	Y	coronatine-insensitive protein 1, putative, expressed
Chr2	LOC_Os02g47220	28820795	28826658	+	N	Y	N	CPuORF20 - conserved peptide uORF-containing transcript, expressed
Chr2	LOC_Os02g52300	32021572	32023233	+	N	Y	Y	CPuORF38 - conserved peptide uORF-containing transcript, expressed
Chr2	LOC_Os02g51610	31604468	31608153	-	N	Y	N	CRAL/TRIO domain containing protein, expressed
Chr2	LOC_Os02g51000	31194269	31197697	-	N	Y	Y	CS domain containing protein, putative, expressed
Chr2	LOC_Os02g51060	31228384	31232497	-	N	Y	Y	CSLA6 - cellulose synthase-like family A; mannan synthase, expressed
Chr2	LOC_Os02g49332	30148858	30154143	+	N	Y	N	CSLE2 - cellulose synthase-like family E, expressed
Chr2	LOC_Os02g51180	31309754	31312862	-	N	Y	Y	cullin, putative, expressed
Chr2	LOC_Os02g53960	33037678	33038763	-	N	Y	Y	CXE carboxylesterase, putative, expressed
Chr2	LOC_Os02g56890	34877599	34877844	-	N	Y	Y	CXXXC10 - Cysteine-rich protein with paired CXXXC motifs precursor, putative, expressed
Chr2	LOC_Os02g55510	33987024	33987714	-	N	Y	Y	CXXXC2 - Cysteine-rich protein with paired CXXXC motifs precursor, putative, expressed
Chr2	LOC_Os02g55649	34081775	34082484	+	N	Y	Y	CXXXC8 - Cysteine-rich protein with paired CXXXC motifs precursor, putative, expressed
Chr2	LOC_Os02g55810	34167688	34168368	+	N	Y	Y	CXXXC9 - Cysteine-rich protein with paired CXXXC motifs precursor, expressed
Chr2	LOC_Os02g54760	33530587	33536126	-	N	Y	Y	cyclic nucleotide-gated ion channel 14, putative, expressed
Chr2	LOC_Os02g41710	25052171	25055256	+	N	Y	Y	cyclic nucleotide-gated ion channel, putative, expressed
Chr2	LOC_Os02g53340	32648606	32659775	+	N	Y	Y	cyclic nucleotide-gated ion channel, putative, expressed
Chr2	LOC_Os02g55720	34118462	34125830	-	N	Y	Y	cyclin, N-terminal domain containing protein, expressed
Chr2	LOC_Os02g43550	26275370	26277684	-	N	Y	Y	cyclin, putative, expressed
Chr2	LOC_Os02g52480	32111311	32112949	+	N	Y	Y	cyclin-dependent kinase inhibitor, putative, expressed
Chr2	LOC_Os02g53990	33054137	33066629	+	N	Y	Y	cyclin-related protein, putative, expressed
Chr2	LOC_Os02g47310	28893961	28897548	+	N	Y	Y	Cyclopropane-fatty-acyl-phospholipid synthase, putative, expressed
Chr2	LOC_Os02g54780	33547294	33550445	+	N	Y	Y	CYPRO4, putative, expressed
Chr2	LOC_Os02g48080	29429761	29432460	+	N	Y	Y	cysteine-rich receptor-like protein kinase 7 precursor, putative, expressed
Chr2	LOC_Os02g43000	25885022	25886770	+	N	Y	Y	cysteine-rich repeat secretory protein 15 precursor, putative, expressed
Chr2	LOC_Os02g50200	30655287	30656452	+	N	Y	Y	cysteine-rich repeat secretory protein precursor, putative, expressed
Chr2	LOC_Os02g56980	34915791	34917986	-	N	Y	Y	cytidylyltransferase domain containing protein, expressed
Chr2	LOC_Os02g42890	25797295	25800034	-	N	Y	Y	cytochrome b561, putative, expressed
Chr2	LOC_Os02g42740	25696824	25699145	-	N	Y	Y	cytochrome b5-like Heme/Steroid binding domain containing protein, expressed
Chr2	LOC_Os02g43360	26163059	26164221	-	N	Y	Y	cytochrome b5-like Heme/Steroid binding domain containing protein, expressed
Chr2	LOC_Os02g55060	33727049	33728084	+	N	Y	N	cytochrome b5-like Heme/Steroid binding domain containing protein, expressed
Chr2	LOC_Os02g55134	33775977	33777629	-	N	Y	Y	cytochrome c oxidase copper chaperone, putative, expressed
Chr2	LOC_Os02g54880	33608034	33610418	-	N	Y	Y	cytochrome c oxidase subunit, putative, expressed
Chr2	LOC_Os02g44654	27063038	27065234	-	N	Y	N	cytochrome P450, putative, expressed
Chr2	LOC_Os02g45280	27507229	27511091	-	N	Y	Y	cytochrome P450, putative, expressed
Chr2	LOC_Os02g57290	35091194	35099291	-	N	Y	Y	cytochrome P450, putative, expressed
Chr2	LOC_Os02g51900	31786801	31789031	-	N	Y	Y	cytokinin-O-glucosyltransferase 2, putative, expressed
Chr2	LOC_Os02g51910	31791009	31793891	-	N	Y	Y	cytokinin-O-glucosyltransferase 2, putative, expressed
Chr2	LOC_Os02g51930	31805977	31807891	+	N	Y	Y	cytokinin-O-glucosyltransferase 2, putative, expressed
Chr2	LOC_Os02g52744	32261576	32267534	-	N	Y	Y	DCL, chloroplast precursor, putative, expressed
Chr2	LOC_Os02g40450	24518227	24527233	+	Y	Y	Y	DEAD/DEAH box helicase domain containing protein, expressed
Chr2	LOC_Os02g42406	25510873	25513587	-	Y	Y	Y	DEAD-box ATP-dependent RNA helicase, putative, expressed
Chr2	LOC_Os02g42860	25767209	25774463	+	Y	Y	Y	DEAD-box ATP-dependent RNA helicase, putative, expressed
Chr2	LOC_Os02g48100	29447864	29451446	+	Y	Y	Y	DEAD-box ATP-dependent RNA helicase, putative, expressed
Chr2	LOC_Os02g54020	33084377	33093871	-	Y	Y	Y	DEAD-box ATP-dependent RNA helicase, putative, expressed
Chr2	LOC_Os02g55260	33838658	33843647	-	Y	Y	N	DEAD-box ATP-dependent RNA helicase, putative, expressed
Chr2	LOC_Os02g41904	25190484	25191221	+	N	Y	Y	DEF7 - Defensin and Defensin-like DEFL family, expressed
Chr2	LOC_Os02g56870	34861776	34862140	-	N	Y	Y	DEFL38 - Defensin and Defensin-like DEFL family, expressed
Chr2	LOC_Os02g53590	32779799	32780424	-	N	Y	Y	DEFL71 - Defensin and Defensin-like DEFL family, expressed
Chr2	LOC_Os02g49540	30281301	30281664	-	N	Y	Y	DEFL73 - Defensin and Defensin-like DEFL family, expressed
Chr2	LOC_Os02g53570	32776761	32777113	-	N	Y	Y	DEFL74 - Defensin and Defensin-like DEFL family, expressed
Chr2	LOC_Os02g53600	32783244	32783614	-	N	Y	Y	DEFL75 - Defensin and Defensin-like DEFL family, expressed
Chr2	LOC_Os02g45310	27530822	27534623	-	N	Y	Y	dehydration response related protein, putative, expressed
Chr2	LOC_Os02g51860	31763015	31768782	-	N	Y	Y	dehydration response related protein, putative, expressed
Chr2	LOC_Os02g45450	27652935	27654206	+	N	Y	Y	dehydration-responsive element-binding protein, putative, expressed
Chr2	LOC_Os02g44870	27165434	27166898	-	N	Y	Y	dehydrin, putative, expressed
Chr2	LOC_Os02g50620	30918757	30922964	-	N	Y	Y	dehydrogenase E1 component domain containing protein, expressed
Chr2	LOC_Os02g42520	25565860	25569036	-	N	Y	Y	dehydrogenase, putative, expressed
Chr2	LOC_Os02g56180	34367479	34369725	+	N	Y	Y	dehydrogenase, putative, expressed
Chr2	LOC_Os02g56460	34564275	34566122	-	N	Y	Y	dehydrogenase, putative, expressed
Chr2	LOC_Os02g56680	34742494	34744282	+	N	Y	Y	dehydrogenase, putative, expressed
Chr2	LOC_Os02g56700	34764169	34766643	+	N	Y	Y	dehydrogenase, putative, expressed
Chr2	LOC_Os02g57040	34930270	34934184	+	N	Y	Y	dehydrogenase, putative, expressed
Chr2	LOC_Os02g53700	32858150	32870408	-	N	Y	N	DENN domain containing protein, expressed
Chr2	LOC_Os02g57370	35155661	35158722	+	N	Y	Y	DHHC zinc finger domain containing protein, expressed
Chr2	LOC_Os02g54650	33476228	33484018	-	N	Y	Y	diacylglycerol kinase, putative, expressed
Chr2	LOC_Os02g48350	29598974	29601846	-	N	Y	Y	diacylglycerol O-acyltransferase, putative, expressed
Chr2	LOC_Os02g56690	34757658	34759138	+	N	Y	Y	dihydroflavonol-4-reductase, putative, expressed
Chr2	LOC_Os02g50350	30745336	30749371	-	N	Y	N	dihydroorotate dihydrogenase protein, putative, expressed
Chr2	LOC_Os02g57050	34934531	34936977	-	N	Y	Y	diphthamide biosynthesis protein, putative, expressed
Chr2	LOC_Os02g57305	35108829	35110107	-	N	Y	Y	disease resistance protein, putative, expressed
Chr2	LOC_Os02g47230	28826708	28833632	-	N	Y	N	Disease resistance/zinc finger/chromosome condensation-like region protein, putative, expressed
Chr2	LOC_Os02g48320	29571739	29573542	-	N	Y	N	DNA binding protein, putative, expressed
Chr2	LOC_Os02g57520	35242145	35243851	+	N	Y	Y	DNA binding protein, putative, expressed
Chr2	LOC_Os02g47150	28777004	28784587	-	N	Y	Y	DNA topoisomerase 2, putative, expressed
Chr2	LOC_Os02g53430	32695379	32697585	-	N	Y	Y	DNA-3-methyladenine glycosylase, putative, expressed
Chr2	LOC_Os02g47560	29059281	29062623	-	N	Y	Y	DNA-binding protein, putative, expressed
Chr2	LOC_Os02g51730	31686180	31690284	-	N	Y	Y	dnaJ homolog subfamily C member 7, putative, expressed
Chr2	LOC_Os02g48110	29451939	29457868	+	N	Y	Y	DnaK family protein, putative, expressed
Chr2	LOC_Os02g53420	32688605	32693044	-	N	Y	Y	DnaK family protein, putative, expressed
Chr2	LOC_Os02g57430	35199415	35200928	-	N	Y	Y	DNL zinc finger domain containing protein, putative, expressed
Chr2	LOC_Os02g45200	27435303	27437497	-	N	Y	N	dof zinc finger domain containing protein, putative, expressed
Chr2	LOC_Os02g47810	29238064	29241762	-	N	Y	Y	dof zinc finger domain containing protein, putative, expressed
Chr2	LOC_Os02g49440	30206964	30208306	-	N	Y	Y	dof zinc finger domain containing protein, putative, expressed
Chr2	LOC_Os02g42600	25626748	25636072	+	N	Y	Y	double-stranded RNA binding motif containing protein, expressed
Chr2	LOC_Os02g50560	30872771	30882871	+	Y	Y	Y	DSHCT domain containing protein, expressed
Chr2	LOC_Os02g42920	25815928	25820880	+	N	Y	Y	DTA2, putative, expressed
Chr2	LOC_Os02g48840	29882066	29885249	+	N	Y	Y	dual specificity protein phosphatase, putative, expressed
Chr2	LOC_Os02g52380	32058667	32060289	-	N	Y	Y	DUF1645 domain containing protein, putative, expressed
Chr2	LOC_Os02g42670	25665013	25673252	+	N	Y	Y	DUF1771 domain containing protein, putative, expressed
Chr2	LOC_Os02g53994	33070503	33071828	+	N	Y	Y	DUF1771 domain containing protein, putative, expressed
Chr2	LOC_Os02g48270	29544700	29545460	+	N	N	Y	DUF260 domain containing protein, putative
Chr2	LOC_Os02g57490	35227296	35228609	-	N	Y	Y	DUF260 domain containing protein, putative, expressed
Chr2	LOC_Os02g46180	28136329	28137459	-	N	Y	Y	DUF581 domain containing protein, expressed
Chr2	LOC_Os02g46190	28144188	28144661	-	N	Y	Y	DUF581 domain containing protein, expressed
Chr2	LOC_Os02g46210	28153272	28154641	-	N	Y	Y	DUF581 domain containing protein, expressed
Chr2	LOC_Os02g51550	31575808	31577576	+	N	Y	Y	DUF581 domain containing protein, expressed
Chr2	LOC_Os02g41840	25153199	25154265	-	N	Y	Y	DUF584 domain containing protein, putative, expressed
Chr2	LOC_Os02g47980	29364087	29365510	+	N	Y	Y	DUF617 domain containing protein, expressed
Chr2	LOC_Os02g45620	27751407	27752436	+	N	Y	Y	DUF623 domain containing protein, expressed
Chr2	LOC_Os02g43770	26409640	26412101	-	N	Y	Y	DUF630/DUF632 domains containing protein, putative, expressed
Chr2	LOC_Os02g41460	24830541	24832108	-	N	Y	Y	DUF640 domain containing protein, putative, expressed
Chr2	LOC_Os02g56610	34687624	34689723	-	N	Y	Y	DUF640 domain containing protein, putative, expressed
Chr2	LOC_Os02g50550	30861491	30871171	-	N	Y	Y	dynamin, putative, expressed
Chr2	LOC_Os02g50630	30924455	30927914	-	N	Y	Y	E2F family transcription factor protein, putative, expressed
Chr2	LOC_Os02g42374	25491955	25494117	+	N	Y	N	e2f-associated phosphoprotein, putative, expressed
Chr2	LOC_Os02g50080	30585549	30586184	-	N	Y	Y	EF hand family protein, putative, expressed
Chr2	LOC_Os02g52540	32149823	32150416	-	N	Y	Y	EF hand family protein, putative, expressed
Chr2	LOC_Os02g55880	34206868	34209854	-	N	Y	Y	EF hand family protein, putative, expressed
Chr2	LOC_Os02g43590	26296877	26301334	-	N	Y	Y	ELMO/CED-12 family protein, putative, expressed
Chr2	LOC_Os02g52920	32353248	32356497	-	N	Y	Y	emp24/gp25L/p24 family protein, putative, expressed
Chr2	LOC_Os02g50040	30573403	30577269	+	N	Y	Y	endoglucanase, putative, expressed
Chr2	LOC_Os02g50490	30839199	30842592	+	N	Y	Y	endoglucanase, putative, expressed
Chr2	LOC_Os02g53820	32961962	32964520	+	N	Y	N	endoglucanase, putative, expressed
Chr2	LOC_Os02g51600	31601366	31604397	+	N	Y	Y	endonuclease/exonuclease/phosphatase family domain containing protein, expressed
Chr2	LOC_Os02g56565	34649646	34653413	+	N	Y	Y	endoribonuclease, putative, expressed
Chr2	LOC_Os02g43710	26381932	26385683	+	N	Y	Y	enoyl-CoA hydratase/isomerase family protein, putative, expressed
Chr2	LOC_Os02g43720	26386501	26389550	+	N	Y	N	enoyl-CoA hydratase/isomerase family protein, putative, expressed
Chr2	LOC_Os02g56270	34428395	34434195	-	N	Y	Y	ENTH domain containing protein, expressed
Chr2	LOC_Os02g40700	24676363	24677364	+	N	Y	Y	enzyme of the cupin superfamily protein, putative, expressed
Chr2	LOC_Os02g54360	33321822	33322539	-	N	Y	Y	enzyme of the cupin superfamily protein, putative, expressed
Chr2	LOC_Os02g50210	30658424	30659351	+	N	Y	Y	erwinia induced protein 2, putative, expressed
Chr2	LOC_Os02g57530	35251393	35256043	+	N	Y	N	ethylene receptor, putative, expressed
Chr2	LOC_Os02g43840	26471633	26473623	+	N	Y	Y	ethylene-responsive element-binding protein, putative, expressed
Chr2	LOC_Os02g45010	27265867	27269207	-	N	Y	Y	ethylene-responsive protein related, putative, expressed
Chr2	LOC_Os02g43790	26422182	26423485	-	N	Y	Y	ethylene-responsive transcription factor, putative, expressed
Chr2	LOC_Os02g51670	31648468	31650538	+	N	Y	Y	ethylene-responsive transcription factor, putative, expressed
Chr2	LOC_Os02g54050	33107745	33108413	-	N	Y	Y	ethylene-responsive transcription factor, putative, expressed
Chr2	LOC_Os02g49800	30437882	30441548	-	N	Y	Y	eukaryotic aspartyl protease domain containing protein, expressed
Chr2	LOC_Os02g51540	31564796	31571963	+	N	Y	Y	eukaryotic aspartyl protease domain containing protein, expressed
Chr2	LOC_Os02g42650	25652321	25659494	+	N	Y	Y	expansin precursor, putative, expressed
Chr2	LOC_Os02g44106	26638624	26639988	+	N	Y	Y	expansin precursor, putative, expressed
Chr2	LOC_Os02g44108	26648837	26650607	+	N	Y	Y	expansin precursor, putative, expressed
Chr2	LOC_Os02g51040	31220568	31222229	+	N	Y	Y	expansin precursor, putative, expressed
Chr2	LOC_Os02g40340	24432051	24435197	-	N	Y	Y	expressed protein
Chr2	LOC_Os02g40400	24462248	24467715	-	N	Y	Y	expressed protein
Chr2	LOC_Os02g40410	24471544	24477323	-	N	Y	Y	expressed protein
Chr2	LOC_Os02g40420	24482990	24487434	-	N	Y	Y	expressed protein
Chr2	LOC_Os02g40490	24560176	24563246	+	N	Y	Y	expressed protein
Chr2	LOC_Os02g40520	24577977	24578396	+	N	Y	Y	expressed protein
Chr2	LOC_Os02g40540	24592336	24593477	-	N	Y	Y	expressed protein
Chr2	LOC_Os02g40560	24597170	24597886	-	N	Y	Y	expressed protein
Chr2	LOC_Os02g40590	24624747	24625385	-	N	Y	Y	expressed protein
Chr2	LOC_Os02g40600	24627210	24627944	-	N	Y	Y	expressed protein
Chr2	LOC_Os02g40610	24628895	24631310	-	N	Y	Y	expressed protein
Chr2	LOC_Os02g40620	24631805	24632548	-	N	Y	Y	expressed protein
Chr2	LOC_Os02g40630	24635562	24635999	-	N	Y	Y	expressed protein
Chr2	LOC_Os02g40640	24641283	24641981	-	N	Y	Y	expressed protein
Chr2	LOC_Os02g40650	24643393	24644058	+	N	Y	Y	expressed protein
Chr2	LOC_Os02g40690	24671195	24671954	+	N	Y	Y	expressed protein
Chr2	LOC_Os02g40720	24686785	24687580	-	N	Y	Y	expressed protein
Chr2	LOC_Os02g40760	24700974	24701678	-	N	Y	Y	expressed protein
Chr2	LOC_Os02g40800	24724834	24725502	+	N	Y	Y	expressed protein
Chr2	LOC_Os02g40820	24736978	24739293	-	N	Y	N	expressed protein
Chr2	LOC_Os02g40940	24807321	24811866	+	N	Y	Y	expressed protein
Chr2	LOC_Os02g41490	24866771	24867775	-	N	Y	Y	expressed protein
Chr2	LOC_Os02g41530	24908095	24908543	-	N	Y	Y	expressed protein
Chr2	LOC_Os02g41570	24929804	24930299	-	N	Y	Y	expressed protein
Chr2	LOC_Os02g41610	24953147	24960258	+	N	Y	Y	expressed protein
Chr2	LOC_Os02g41810	25145462	25145722	+	N	Y	Y	expressed protein
Chr2	LOC_Os02g41820	25146945	25148945	-	N	Y	Y	expressed protein
Chr2	LOC_Os02g41830	25150451	25151106	+	N	Y	Y	expressed protein
Chr2	LOC_Os02g41850	25156549	25161462	+	N	Y	Y	expressed protein
Chr2	LOC_Os02g41880	25175415	25175666	+	N	Y	Y	expressed protein
Chr2	LOC_Os02g41900	25180740	25182491	+	N	Y	Y	expressed protein
Chr2	LOC_Os02g41961	25211732	25216423	+	N	Y	Y	expressed protein
Chr2	LOC_Os02g41980	25229203	25229673	+	N	Y	Y	expressed protein
Chr2	LOC_Os02g41990	25231647	25239274	+	N	Y	Y	expressed protein
Chr2	LOC_Os02g42000	25239748	25241501	+	N	Y	Y	expressed protein
Chr2	LOC_Os02g42020	25242411	25255337	-	N	Y	N	expressed protein
Chr2	LOC_Os02g42050	25284993	25285310	+	N	Y	Y	expressed protein
Chr2	LOC_Os02g42100	25305907	25309794	-	N	Y	Y	expressed protein
Chr2	LOC_Os02g42120	25322925	25323317	+	N	Y	Y	expressed protein
Chr2	LOC_Os02g42300	25435053	25439436	+	N	Y	Y	expressed protein
Chr2	LOC_Os02g42360	25480888	25481955	-	N	Y	Y	expressed protein
Chr2	LOC_Os02g42390	25504647	25505912	-	N	Y	Y	expressed protein
Chr2	LOC_Os02g42470	25550573	25550818	-	N	Y	Y	expressed protein
Chr2	LOC_Os02g42497	25561822	25562683	-	N	Y	Y	expressed protein
Chr2	LOC_Os02g42530	25569174	25574863	-	N	Y	N	expressed protein
Chr2	LOC_Os02g42540	25576772	25579174	+	N	Y	Y	expressed protein
Chr2	LOC_Os02g42550	25579455	25582099	-	N	Y	Y	expressed protein
Chr2	LOC_Os02g42560	25583470	25585697	-	N	Y	Y	expressed protein
Chr2	LOC_Os02g42610	25638202	25638628	-	N	Y	Y	expressed protein
Chr2	LOC_Os02g42630	25644536	25644974	-	N	Y	Y	expressed protein
Chr2	LOC_Os02g42720	25689316	25690280	-	N	Y	Y	expressed protein
Chr2	LOC_Os02g42730	25693892	25696632	+	N	Y	Y	expressed protein
Chr2	LOC_Os02g42800	25730522	25732253	+	N	Y	Y	expressed protein
Chr2	LOC_Os02g42900	25803113	25803856	-	N	Y	Y	expressed protein
Chr2	LOC_Os02g42910	25805953	25813565	-	N	Y	Y	expressed protein
Chr2	LOC_Os02g42930	25823724	25824149	-	Y	Y	Y	expressed protein
Chr2	LOC_Os02g43040	25912812	25917027	-	N	Y	Y	expressed protein
Chr2	LOC_Os02g43100	25955402	25956356	+	N	Y	Y	expressed protein
Chr2	LOC_Os02g43140	25986286	25986894	-	N	Y	Y	expressed protein
Chr2	LOC_Os02g43160	26021498	26021959	-	N	Y	Y	expressed protein
Chr2	LOC_Os02g43210	26042360	26043139	+	N	Y	Y	expressed protein
Chr2	LOC_Os02g43230	26047569	26048033	+	N	Y	Y	expressed protein
Chr2	LOC_Os02g43300	26099235	26103142	-	N	Y	Y	expressed protein
Chr2	LOC_Os02g43310	26112812	26113422	+	N	Y	Y	expressed protein
Chr2	LOC_Os02g43314	26126107	26127159	+	N	Y	Y	expressed protein
Chr2	LOC_Os02g43320	26135480	26135759	-	N	Y	Y	expressed protein
Chr2	LOC_Os02g43380	26176399	26176737	-	N	Y	Y	expressed protein
Chr2	LOC_Os02g43440	26214276	26215275	-	N	Y	Y	expressed protein
Chr2	LOC_Os02g43480	26243664	26246240	-	N	Y	Y	expressed protein
Chr2	LOC_Os02g43490	26246799	26248165	+	N	Y	Y	expressed protein
Chr2	LOC_Os02g43519	26262647	26265824	+	N	Y	Y	expressed protein
Chr2	LOC_Os02g43610	26321920	26322626	-	N	Y	Y	expressed protein
Chr2	LOC_Os02g43680	26363884	26364381	-	N	Y	Y	expressed protein
Chr2	LOC_Os02g43810	26442386	26444677	+	N	Y	Y	expressed protein
Chr2	LOC_Os02g43865	26493215	26493836	-	N	Y	Y	expressed protein
Chr2	LOC_Os02g43880	26498817	26499299	-	N	Y	Y	expressed protein
Chr2	LOC_Os02g43900	26501059	26502451	-	N	Y	Y	expressed protein
Chr2	LOC_Os02g43950	26544052	26544959	+	N	Y	Y	expressed protein
Chr2	LOC_Os02g43960	26546472	26546771	-	N	Y	Y	expressed protein
Chr2	LOC_Os02g43980	26565704	26566054	-	N	Y	Y	expressed protein
Chr2	LOC_Os02g43990	26568774	26570328	+	Y	Y	Y	expressed protein
Chr2	LOC_Os02g44010	26573239	26576699	-	N	Y	N	expressed protein
Chr2	LOC_Os02g44030	26583754	26584523	+	N	Y	Y	expressed protein
Chr2	LOC_Os02g44040	26585086	26586855	-	N	Y	Y	expressed protein
Chr2	LOC_Os02g44100	26620292	26622204	+	N	Y	N	expressed protein
Chr2	LOC_Os02g44132	26698553	26701301	+	N	Y	Y	expressed protein
Chr2	LOC_Os02g44155	26726600	26727230	+	N	Y	Y	expressed protein
Chr2	LOC_Os02g44210	26759910	26760434	+	N	Y	Y	expressed protein
Chr2	LOC_Os02g44240	26772626	26773638	-	N	Y	Y	expressed protein
Chr2	LOC_Os02g44250	26779302	26780263	-	N	Y	Y	expressed protein
Chr2	LOC_Os02g44270	26784534	26788018	+	N	Y	N	expressed protein
Chr2	LOC_Os02g44340	26823636	26825873	-	N	Y	Y	expressed protein
Chr2	LOC_Os02g44530	26975761	26978624	-	N	Y	Y	expressed protein
Chr2	LOC_Os02g44540	26982205	26986839	-	N	Y	N	expressed protein
Chr2	LOC_Os02g44599	27022924	27028416	-	N	Y	N	expressed protein
Chr2	LOC_Os02g44620	27038468	27040865	+	N	Y	Y	expressed protein
Chr2	LOC_Os02g44710	27091853	27092809	-	N	Y	Y	expressed protein
Chr2	LOC_Os02g44720	27097749	27098599	-	N	Y	Y	expressed protein
Chr2	LOC_Os02g44740	27105464	27110709	-	N	Y	Y	expressed protein
Chr2	LOC_Os02g44750	27112009	27113918	-	N	Y	Y	expressed protein
Chr2	LOC_Os02g44840	27155484	27156098	-	N	Y	Y	expressed protein
Chr2	LOC_Os02g44880	27182922	27186705	+	N	Y	Y	expressed protein
Chr2	LOC_Os02g44900	27204540	27207736	+	N	Y	Y	expressed protein
Chr2	LOC_Os02g44970	27238657	27240720	-	N	Y	Y	expressed protein
Chr2	LOC_Os02g44975	27241443	27242046	-	N	Y	Y	expressed protein
Chr2	LOC_Os02g45000	27261970	27263595	+	N	Y	Y	expressed protein
Chr2	LOC_Os02g45090	27352069	27357013	-	N	Y	Y	expressed protein
Chr2	LOC_Os02g45120	27369109	27371822	+	N	Y	N	expressed protein
Chr2	LOC_Os02g45140	27377950	27379665	-	N	Y	Y	expressed protein
Chr2	LOC_Os02g45150	27386916	27388941	+	N	Y	Y	expressed protein
Chr2	LOC_Os02g45225	27473953	27475760	-	N	Y	Y	expressed protein
Chr2	LOC_Os02g45230	27478040	27478405	-	N	Y	Y	expressed protein
Chr2	LOC_Os02g45270	27502723	27503874	-	N	Y	Y	expressed protein
Chr2	LOC_Os02g45330	27553011	27555483	-	N	Y	Y	expressed protein
Chr2	LOC_Os02g45360	27567191	27568183	-	N	Y	Y	expressed protein
Chr2	LOC_Os02g45410	27615756	27616028	+	N	Y	Y	expressed protein
Chr2	LOC_Os02g45440	27646741	27648335	+	N	Y	Y	expressed protein
Chr2	LOC_Os02g45460	27658859	27660116	-	N	Y	Y	expressed protein
Chr2	LOC_Os02g45490	27667908	27671421	-	N	Y	Y	expressed protein
Chr2	LOC_Os02g45500	27680241	27681375	+	N	Y	Y	expressed protein
Chr2	LOC_Os02g45560	27723013	27723501	-	N	Y	Y	expressed protein
Chr2	LOC_Os02g45610	27749173	27749583	-	N	Y	Y	expressed protein
Chr2	LOC_Os02g45630	27754899	27758771	-	N	Y	Y	expressed protein
Chr2	LOC_Os02g45640	27760149	27762000	-	N	Y	Y	expressed protein
Chr2	LOC_Os02g45740	27831421	27832446	-	N	Y	Y	expressed protein
Chr2	LOC_Os02g45830	27912870	27916096	+	N	Y	Y	expressed protein
Chr2	LOC_Os02g45860	27959797	27960558	+	N	Y	Y	expressed protein
Chr2	LOC_Os02g45880	27965593	27966300	+	N	Y	Y	expressed protein
Chr2	LOC_Os02g45920	27984937	27989356	+	N	Y	Y	expressed protein
Chr2	LOC_Os02g45930	27989366	27990587	-	N	Y	Y	expressed protein
Chr2	LOC_Os02g45950	27995118	27998650	+	N	Y	Y	expressed protein
Chr2	LOC_Os02g45974	28012811	28015364	-	N	Y	Y	expressed protein
Chr2	LOC_Os02g46110	28105371	28106913	+	N	Y	Y	expressed protein
Chr2	LOC_Os02g46170	28133223	28134283	+	N	Y	Y	expressed protein
Chr2	LOC_Os02g46220	28160250	28162177	-	N	Y	Y	expressed protein
Chr2	LOC_Os02g46270	28220577	28221553	-	N	Y	Y	expressed protein
Chr2	LOC_Os02g46275	28222258	28222814	-	N	Y	Y	expressed protein
Chr2	LOC_Os02g46300	28226929	28227351	-	N	Y	Y	expressed protein
Chr2	LOC_Os02g46370	28261585	28264101	+	N	Y	Y	expressed protein
Chr2	LOC_Os02g46390	28270757	28271860	+	N	Y	Y	expressed protein
Chr2	LOC_Os02g46400	28272220	28272753	-	N	Y	Y	expressed protein
Chr2	LOC_Os02g46410	28273398	28274123	+	N	Y	Y	expressed protein
Chr2	LOC_Os02g46440	28289765	28291683	-	N	Y	Y	expressed protein
Chr2	LOC_Os02g46473	28318731	28319308	-	N	Y	Y	expressed protein
Chr2	LOC_Os02g46480	28332931	28335404	+	N	Y	Y	expressed protein
Chr2	LOC_Os02g46530	28368598	28369104	+	N	Y	Y	expressed protein
Chr2	LOC_Os02g46540	28382754	28382972	-	N	Y	Y	expressed protein
Chr2	LOC_Os02g46550	28388054	28388377	+	N	Y	Y	expressed protein
Chr2	LOC_Os02g46620	28453885	28454909	+	N	Y	Y	expressed protein
Chr2	LOC_Os02g46670	28483043	28484137	-	N	Y	Y	expressed protein
Chr2	LOC_Os02g46710	28523258	28528623	+	N	Y	Y	expressed protein
Chr2	LOC_Os02g46730	28538658	28543024	+	N	Y	Y	expressed protein
Chr2	LOC_Os02g46750	28548351	28551879	-	N	Y	N	expressed protein
Chr2	LOC_Os02g46790	28567030	28567380	+	N	Y	Y	expressed protein
Chr2	LOC_Os02g46800	28572907	28573170	-	N	Y	Y	expressed protein
Chr2	LOC_Os02g46820	28576170	28576757	+	N	Y	Y	expressed protein
Chr2	LOC_Os02g46830	28578314	28579176	+	N	Y	Y	expressed protein
Chr2	LOC_Os02g46839	28581560	28582822	+	N	Y	Y	expressed protein
Chr2	LOC_Os02g46920	28626878	28632396	-	Y	Y	Y	expressed protein
Chr2	LOC_Os02g46950	28664904	28665245	+	N	Y	Y	expressed protein
Chr2	LOC_Os02g46956	28669044	28672392	+	N	Y	Y	expressed protein
Chr2	LOC_Os02g47000	28694688	28696453	-	N	Y	Y	expressed protein
Chr2	LOC_Os02g47030	28704620	28706214	-	N	Y	Y	expressed protein
Chr2	LOC_Os02g47040	28706487	28708073	+	N	Y	Y	expressed protein
Chr2	LOC_Os02g47070	28738202	28739078	-	N	Y	Y	expressed protein
Chr2	LOC_Os02g47100	28753377	28753934	+	N	Y	Y	expressed protein
Chr2	LOC_Os02g47130	28768769	28772100	+	N	Y	Y	expressed protein
Chr2	LOC_Os02g47170	28795583	28800686	-	N	Y	Y	expressed protein
Chr2	LOC_Os02g47330	28901585	28901947	+	N	Y	Y	expressed protein
Chr2	LOC_Os02g47390	28928706	28932010	-	N	Y	Y	expressed protein
Chr2	LOC_Os02g47430	28964454	28965218	-	N	Y	Y	expressed protein
Chr2	LOC_Os02g47450	28978434	28980558	+	N	Y	Y	expressed protein
Chr2	LOC_Os02g47460	28984267	28985824	-	N	Y	Y	expressed protein
Chr2	LOC_Os02g47480	29003343	29015194	+	Y	Y	Y	expressed protein
Chr2	LOC_Os02g47490	29019213	29020773	-	N	Y	Y	expressed protein
Chr2	LOC_Os02g47520	29033372	29034065	+	N	Y	Y	expressed protein
Chr2	LOC_Os02g47530	29038934	29039260	-	N	Y	Y	expressed protein
Chr2	LOC_Os02g47580	29072412	29076488	-	N	Y	Y	expressed protein
Chr2	LOC_Os02g47605	29088533	29094070	-	N	Y	Y	expressed protein
Chr2	LOC_Os02g47820	29253225	29254959	+	Y	Y	Y	expressed protein
Chr2	LOC_Os02g47830	29259329	29260672	+	N	Y	Y	expressed protein
Chr2	LOC_Os02g47890	29294574	29299506	+	N	Y	Y	expressed protein
Chr2	LOC_Os02g47930	29320487	29322993	-	N	Y	Y	expressed protein
Chr2	LOC_Os02g47950	29330529	29331339	-	N	Y	Y	expressed protein
Chr2	LOC_Os02g47960	29336935	29338332	+	N	Y	Y	expressed protein
Chr2	LOC_Os02g48020	29396130	29396617	-	N	Y	Y	expressed protein
Chr2	LOC_Os02g48030	29400324	29401373	-	Y	Y	Y	expressed protein
Chr2	LOC_Os02g48040	29405263	29407035	-	N	Y	Y	expressed protein
Chr2	LOC_Os02g48070	29427009	29427293	-	N	Y	Y	expressed protein
Chr2	LOC_Os02g48090	29434027	29434611	-	N	Y	Y	expressed protein
Chr2	LOC_Os02g48094	29438332	29440658	+	N	Y	Y	expressed protein
Chr2	LOC_Os02g48116	29458094	29461117	-	N	Y	Y	expressed protein
Chr2	LOC_Os02g48150	29471417	29472575	-	N	Y	Y	expressed protein
Chr2	LOC_Os02g48160	29474926	29476141	-	N	Y	Y	expressed protein
Chr2	LOC_Os02g48184	29501152	29502455	-	N	Y	Y	expressed protein
Chr2	LOC_Os02g48190	29502650	29506701	-	N	Y	Y	expressed protein
Chr2	LOC_Os02g48194	29509237	29509799	+	N	Y	Y	expressed protein
Chr2	LOC_Os02g48220	29523354	29528328	-	N	Y	Y	expressed protein
Chr2	LOC_Os02g48280	29548372	29548824	+	N	Y	Y	expressed protein
Chr2	LOC_Os02g48380	29618530	29624464	+	N	Y	Y	expressed protein
Chr2	LOC_Os02g48400	29635857	29639351	+	N	Y	Y	expressed protein
Chr2	LOC_Os02g48430	29657342	29659914	+	N	Y	Y	expressed protein
Chr2	LOC_Os02g48440	29664164	29664463	-	N	Y	Y	expressed protein
Chr2	LOC_Os02g48470	29676138	29676689	+	N	Y	Y	expressed protein
Chr2	LOC_Os02g48480	29677821	29678633	+	N	Y	Y	expressed protein
Chr2	LOC_Os02g48490	29685288	29686211	-	N	Y	Y	expressed protein
Chr2	LOC_Os02g48530	29708492	29709112	-	N	Y	Y	expressed protein
Chr2	LOC_Os02g48550	29718179	29719563	-	N	Y	Y	expressed protein
Chr2	LOC_Os02g48580	29743302	29744410	+	N	Y	Y	expressed protein
Chr2	LOC_Os02g48590	29745546	29747414	+	N	Y	Y	expressed protein
Chr2	LOC_Os02g48600	29752383	29753853	+	N	Y	Y	expressed protein
Chr2	LOC_Os02g48630	29783348	29786105	+	N	Y	Y	expressed protein
Chr2	LOC_Os02g48640	29786182	29789844	-	N	Y	Y	expressed protein
Chr2	LOC_Os02g48680	29800719	29801815	+	N	Y	Y	expressed protein
Chr2	LOC_Os02g48690	29805286	29808103	+	N	Y	Y	expressed protein
Chr2	LOC_Os02g48700	29809642	29810025	+	N	Y	Y	expressed protein
Chr2	LOC_Os02g48710	29813212	29813755	+	N	Y	Y	expressed protein
Chr2	LOC_Os02g48750	29844589	29845233	+	N	Y	Y	expressed protein
Chr2	LOC_Os02g48760	29847903	29848388	-	N	Y	Y	expressed protein
Chr2	LOC_Os02g48940	29927485	29930613	+	N	Y	Y	expressed protein
Chr2	LOC_Os02g49130	30044219	30047532	-	N	Y	Y	expressed protein
Chr2	LOC_Os02g49210	30081591	30085745	-	N	Y	Y	expressed protein
Chr2	LOC_Os02g49240	30098449	30100180	-	N	Y	Y	expressed protein
Chr2	LOC_Os02g49555	30290562	30293723	-	N	Y	Y	expressed protein
Chr2	LOC_Os02g49580	30308843	30309552	-	N	Y	Y	expressed protein
Chr2	LOC_Os02g49620	30325784	30329466	+	N	Y	Y	expressed protein
Chr2	LOC_Os02g49640	30336325	30339886	+	N	Y	Y	expressed protein
Chr2	LOC_Os02g49660	30346463	30347793	-	N	Y	Y	expressed protein
Chr2	LOC_Os02g49740	30405081	30405557	+	N	Y	Y	expressed protein
Chr2	LOC_Os02g49750	30407268	30407687	-	Y	Y	Y	expressed protein
Chr2	LOC_Os02g49780	30432143	30434086	-	N	Y	Y	expressed protein
Chr2	LOC_Os02g49810	30442468	30442834	+	N	Y	Y	expressed protein
Chr2	LOC_Os02g49870	30471980	30474465	+	N	Y	N	expressed protein
Chr2	LOC_Os02g49960	30524665	30526911	+	N	Y	Y	expressed protein
Chr2	LOC_Os02g49992	30542169	30553580	-	N	Y	N	expressed protein
Chr2	LOC_Os02g50020	30561210	30563412	-	N	Y	Y	expressed protein
Chr2	LOC_Os02g50030	30565848	30566759	+	N	Y	Y	expressed protein
Chr2	LOC_Os02g50050	30577563	30578291	-	N	Y	Y	expressed protein
Chr2	LOC_Os02g50070	30583327	30584031	+	N	Y	Y	expressed protein
Chr2	LOC_Os02g50110	30596658	30596900	-	N	Y	Y	expressed protein
Chr2	LOC_Os02g50220	30661316	30664353	+	N	Y	Y	expressed protein
Chr2	LOC_Os02g50250	30685327	30686178	+	N	Y	Y	expressed protein
Chr2	LOC_Os02g50300	30705024	30705434	-	N	Y	Y	expressed protein
Chr2	LOC_Os02g50372	30763130	30764865	+	N	Y	Y	expressed protein
Chr2	LOC_Os02g50374	30765274	30766143	-	N	Y	Y	expressed protein
Chr2	LOC_Os02g50390	30775992	30776528	+	N	Y	Y	expressed protein
Chr2	LOC_Os02g50400	30781924	30782154	+	N	Y	Y	expressed protein
Chr2	LOC_Os02g50404	30784651	30785350	+	N	Y	Y	expressed protein
Chr2	LOC_Os02g50410	30785650	30788012	+	Y	Y	Y	expressed protein
Chr2	LOC_Os02g50420	30788831	30789109	+	N	Y	Y	expressed protein
Chr2	LOC_Os02g50430	30790494	30791315	+	N	Y	Y	expressed protein
Chr2	LOC_Os02g50470	30813482	30814721	+	N	Y	Y	expressed protein
Chr2	LOC_Os02g50540	30859067	30860801	+	N	Y	Y	expressed protein
Chr2	LOC_Os02g50580	30891298	30892010	-	N	Y	Y	expressed protein
Chr2	LOC_Os02g50590	30895167	30898527	+	N	Y	Y	expressed protein
Chr2	LOC_Os02g50670	30954678	30955415	+	N	Y	Y	expressed protein
Chr2	LOC_Os02g50700	30971577	30972889	+	N	Y	Y	expressed protein
Chr2	LOC_Os02g50710	30974227	30974784	-	N	Y	Y	expressed protein
Chr2	LOC_Os02g50810	31038501	31040540	-	N	Y	Y	expressed protein
Chr2	LOC_Os02g50830	31054852	31059281	-	N	Y	Y	expressed protein
Chr2	LOC_Os02g50845	31076460	31077622	+	N	Y	Y	expressed protein
Chr2	LOC_Os02g50870	31089308	31093641	-	Y	Y	Y	expressed protein
Chr2	LOC_Os02g50900	31111840	31114614	+	N	Y	Y	expressed protein
Chr2	LOC_Os02g50910	31120608	31124019	-	N	Y	Y	expressed protein
Chr2	LOC_Os02g50950	31150338	31151860	-	N	Y	Y	expressed protein
Chr2	LOC_Os02g50980	31184823	31185518	+	N	Y	Y	expressed protein
Chr2	LOC_Os02g51020	31202197	31203782	+	N	Y	Y	expressed protein
Chr2	LOC_Os02g51119	31273211	31284049	-	N	Y	N	expressed protein
Chr2	LOC_Os02g51164	31306334	31307787	+	N	Y	Y	expressed protein
Chr2	LOC_Os02g51170	31308423	31309063	-	N	Y	Y	expressed protein
Chr2	LOC_Os02g51210	31338108	31338359	+	N	Y	Y	expressed protein
Chr2	LOC_Os02g51270	31390122	31390637	+	N	Y	Y	expressed protein
Chr2	LOC_Os02g51360	31450150	31450593	+	N	Y	Y	expressed protein
Chr2	LOC_Os02g51380	31465204	31465855	-	N	Y	Y	expressed protein
Chr2	LOC_Os02g51390	31467395	31471563	+	N	Y	Y	expressed protein
Chr2	LOC_Os02g51404	31483913	31484499	-	N	Y	Y	expressed protein
Chr2	LOC_Os02g51414	31495093	31495799	-	N	Y	Y	expressed protein
Chr2	LOC_Os02g51420	31497446	31498877	-	N	Y	Y	expressed protein
Chr2	LOC_Os02g51510	31544096	31544779	+	N	Y	Y	expressed protein
Chr2	LOC_Os02g51580	31594562	31595126	-	N	Y	Y	expressed protein
Chr2	LOC_Os02g51640	31622776	31627571	-	N	Y	Y	expressed protein
Chr2	LOC_Os02g51700	31673144	31675290	+	N	Y	Y	expressed protein
Chr2	LOC_Os02g51720	31683480	31684818	+	N	Y	Y	expressed protein
Chr2	LOC_Os02g51760	31704168	31707395	+	N	Y	Y	expressed protein
Chr2	LOC_Os02g51810	31739493	31747386	+	N	Y	Y	expressed protein
Chr2	LOC_Os02g51820	31747712	31749762	+	N	Y	Y	expressed protein
Chr2	LOC_Os02g51840	31754625	31758360	+	N	Y	N	expressed protein
Chr2	LOC_Os02g51870	31770693	31771262	+	N	Y	Y	expressed protein
Chr2	LOC_Os02g51920	31799649	31800536	-	N	Y	Y	expressed protein
Chr2	LOC_Os02g51950	31814339	31815609	-	N	Y	Y	expressed protein
Chr2	LOC_Os02g51990	31833770	31833970	+	N	Y	Y	expressed protein
Chr2	LOC_Os02g52030	31850451	31851291	+	N	Y	Y	expressed protein
Chr2	LOC_Os02g52170	31932283	31933316	-	N	Y	Y	expressed protein
Chr2	LOC_Os02g52260	31999205	32001255	+	N	Y	Y	expressed protein
Chr2	LOC_Os02g52280	32008014	32017071	+	N	Y	Y	expressed protein
Chr2	LOC_Os02g52305	32021736	32022808	+	N	Y	Y	expressed protein
Chr2	LOC_Os02g52330	32029521	32032952	-	N	Y	Y	expressed protein
Chr2	LOC_Os02g52350	32046208	32047210	-	N	Y	Y	expressed protein
Chr2	LOC_Os02g52410	32071208	32080488	-	N	Y	Y	expressed protein
Chr2	LOC_Os02g52490	32119008	32120797	-	N	Y	N	expressed protein
Chr2	LOC_Os02g52500	32122779	32123918	+	N	Y	Y	expressed protein
Chr2	LOC_Os02g52620	32189251	32190146	+	N	Y	Y	expressed protein
Chr2	LOC_Os02g52660	32202514	32203569	-	N	Y	Y	expressed protein
Chr2	LOC_Os02g52770	32273867	32275255	+	N	Y	Y	expressed protein
Chr2	LOC_Os02g52934	32371413	32373572	-	N	Y	Y	expressed protein
Chr2	LOC_Os02g52950	32377814	32381518	-	N	Y	Y	expressed protein
Chr2	LOC_Os02g53080	32474034	32476183	-	N	Y	Y	expressed protein
Chr2	LOC_Os02g53110	32495231	32499115	+	N	Y	N	expressed protein
Chr2	LOC_Os02g53150	32535375	32536898	-	N	Y	Y	expressed protein
Chr2	LOC_Os02g53169	32545921	32547383	+	N	Y	Y	expressed protein
Chr2	LOC_Os02g53210	32575310	32579669	-	N	Y	N	expressed protein
Chr2	LOC_Os02g53240	32592142	32592715	-	N	Y	Y	expressed protein
Chr2	LOC_Os02g53250	32595475	32595828	-	N	Y	Y	expressed protein
Chr2	LOC_Os02g53270	32602139	32611072	+	N	Y	Y	expressed protein
Chr2	LOC_Os02g53280	32611697	32614349	-	N	Y	Y	expressed protein
Chr2	LOC_Os02g53290	32621914	32622534	+	N	Y	Y	expressed protein
Chr2	LOC_Os02g53310	32638678	32639381	+	N	Y	Y	expressed protein
Chr2	LOC_Os02g53350	32663407	32664208	-	N	Y	Y	expressed protein
Chr2	LOC_Os02g53360	32666343	32668045	-	N	Y	Y	expressed protein
Chr2	LOC_Os02g53370	32668244	32669287	+	N	Y	Y	expressed protein
Chr2	LOC_Os02g53380	32670668	32673918	-	N	Y	Y	expressed protein
Chr2	LOC_Os02g53384	32678757	32681169	+	N	Y	Y	expressed protein
Chr2	LOC_Os02g53390	32681629	32681949	+	N	Y	Y	expressed protein
Chr2	LOC_Os02g53410	32686077	32686828	-	N	Y	Y	expressed protein
Chr2	LOC_Os02g53440	32698880	32700051	-	N	Y	Y	expressed protein
Chr2	LOC_Os02g53450	32700433	32704654	+	N	Y	Y	expressed protein
Chr2	LOC_Os02g53480	32717059	32718312	+	N	Y	Y	expressed protein
Chr2	LOC_Os02g53580	32778185	32778764	-	N	Y	Y	expressed protein
Chr2	LOC_Os02g53660	32822598	32823749	-	N	Y	Y	expressed protein
Chr2	LOC_Os02g53710	32873389	32873897	-	N	Y	Y	expressed protein
Chr2	LOC_Os02g53730	32890801	32891904	+	N	Y	Y	expressed protein
Chr2	LOC_Os02g53780	32945659	32951005	+	N	Y	Y	expressed protein
Chr2	LOC_Os02g53810	32957419	32961390	+	N	Y	Y	expressed protein
Chr2	LOC_Os02g53835	32974653	32975956	-	N	Y	Y	expressed protein
Chr2	LOC_Os02g53870	32991479	32992211	+	N	Y	Y	expressed protein
Chr2	LOC_Os02g53880	32993579	32993782	+	N	Y	Y	expressed protein
Chr2	LOC_Os02g53890	32995757	32996137	+	N	Y	Y	expressed protein
Chr2	LOC_Os02g53900	33004249	33004632	+	N	Y	Y	expressed protein
Chr2	LOC_Os02g53950	33034405	33035847	+	N	Y	Y	expressed protein
Chr2	LOC_Os02g54040	33102626	33102904	+	N	Y	Y	expressed protein
Chr2	LOC_Os02g54080	33124415	33127635	-	N	Y	N	expressed protein
Chr2	LOC_Os02g54090	33129531	33130901	-	N	Y	N	expressed protein
Chr2	LOC_Os02g54100	33137905	33142217	+	N	Y	Y	expressed protein
Chr2	LOC_Os02g54110	33146903	33154107	+	N	Y	Y	expressed protein
Chr2	LOC_Os02g54180	33220361	33221160	+	N	Y	Y	expressed protein
Chr2	LOC_Os02g54230	33246115	33247023	-	N	Y	Y	expressed protein
Chr2	LOC_Os02g54300	33299421	33300151	-	N	Y	Y	expressed protein
Chr2	LOC_Os02g54310	33301587	33303340	+	N	Y	Y	expressed protein
Chr2	LOC_Os02g54460	33356230	33357352	+	N	Y	Y	expressed protein
Chr2	LOC_Os02g54610	33454004	33454402	-	N	Y	Y	expressed protein
Chr2	LOC_Os02g54670	33487025	33488499	+	N	Y	Y	expressed protein
Chr2	LOC_Os02g54680	33488960	33489457	+	N	Y	Y	expressed protein
Chr2	LOC_Os02g54710	33495975	33498162	-	N	Y	Y	expressed protein
Chr2	LOC_Os02g54720	33502431	33505762	-	N	Y	Y	expressed protein
Chr2	LOC_Os02g54790	33552171	33556522	+	N	Y	Y	expressed protein
Chr2	LOC_Os02g54800	33561923	33562411	+	N	Y	Y	expressed protein
Chr2	LOC_Os02g54840	33583677	33584520	-	N	Y	Y	expressed protein
Chr2	LOC_Os02g54870	33604348	33606002	+	N	Y	Y	expressed protein
Chr2	LOC_Os02g54920	33634958	33635482	+	N	Y	Y	expressed protein
Chr2	LOC_Os02g54930	33641472	33644308	+	N	Y	Y	expressed protein
Chr2	LOC_Os02g54940	33650679	33651357	+	N	Y	Y	expressed protein
Chr2	LOC_Os02g54970	33672897	33675033	+	N	Y	Y	expressed protein
Chr2	LOC_Os02g55010	33700414	33706335	+	N	Y	Y	expressed protein
Chr2	LOC_Os02g55040	33720399	33721848	+	N	Y	Y	expressed protein
Chr2	LOC_Os02g55070	33729767	33733823	+	N	Y	Y	expressed protein
Chr2	LOC_Os02g55090	33738591	33742250	-	N	Y	Y	expressed protein
Chr2	LOC_Os02g55100	33744992	33746893	+	N	Y	Y	expressed protein
Chr2	LOC_Os02g55110	33751862	33758406	+	N	Y	Y	expressed protein
Chr2	LOC_Os02g55160	33791186	33792629	+	N	Y	Y	expressed protein
Chr2	LOC_Os02g55190	33804920	33806643	+	N	Y	Y	expressed protein
Chr2	LOC_Os02g55200	33807005	33811782	-	N	Y	Y	expressed protein
Chr2	LOC_Os02g55290	33851297	33853794	-	N	Y	Y	expressed protein
Chr2	LOC_Os02g55500	33982929	33983631	-	N	Y	Y	expressed protein
Chr2	LOC_Os02g55590	34041480	34046264	+	N	Y	N	expressed protein
Chr2	LOC_Os02g55600	34053097	34053857	+	N	Y	Y	expressed protein
Chr2	LOC_Os02g55658	34081817	34082200	+	N	Y	Y	expressed protein
Chr2	LOC_Os02g55670	34089729	34091388	-	N	Y	N	expressed protein
Chr2	LOC_Os02g55689	34101927	34104618	+	N	Y	Y	expressed protein
Chr2	LOC_Os02g55729	34104062	34107227	+	N	Y	Y	expressed protein
Chr2	LOC_Os02g55698	34108931	34109314	+	N	Y	Y	expressed protein
Chr2	LOC_Os02g55710	34114450	34114929	-	N	Y	Y	expressed protein
Chr2	LOC_Os02g55770	34144000	34150689	-	N	Y	N	expressed protein
Chr2	LOC_Os02g55790	34158351	34161496	+	N	Y	Y	expressed protein
Chr2	LOC_Os02g55800	34164450	34166353	-	N	Y	Y	expressed protein
Chr2	LOC_Os02g55820	34172110	34173998	-	N	Y	Y	expressed protein
Chr2	LOC_Os02g55840	34182085	34183924	+	N	Y	N	expressed protein
Chr2	LOC_Os02g55850	34189504	34189887	+	N	Y	Y	expressed protein
Chr2	LOC_Os02g55900	34216802	34220613	+	N	Y	Y	expressed protein
Chr2	LOC_Os02g55920	34229961	34231496	-	N	Y	Y	expressed protein
Chr2	LOC_Os02g55930	34237736	34238470	-	N	Y	Y	expressed protein
Chr2	LOC_Os02g56030	34299464	34301104	+	N	Y	Y	expressed protein
Chr2	LOC_Os02g56090	34325238	34327354	+	N	Y	Y	expressed protein
Chr2	LOC_Os02g56150	34358288	34360428	-	N	Y	Y	expressed protein
Chr2	LOC_Os02g56190	34370041	34372049	-	N	Y	Y	expressed protein
Chr2	LOC_Os02g56260	34421780	34425403	-	N	Y	Y	expressed protein
Chr2	LOC_Os02g56290	34453237	34457721	+	Y	Y	Y	expressed protein
Chr2	LOC_Os02g56340	34488377	34489365	+	N	Y	Y	expressed protein
Chr2	LOC_Os02g56360	34500587	34504556	+	N	Y	N	expressed protein
Chr2	LOC_Os02g56440	34559238	34560374	-	N	Y	Y	expressed protein
Chr2	LOC_Os02g56450	34562187	34564166	+	N	Y	Y	expressed protein
Chr2	LOC_Os02g56490	34584201	34585223	-	N	Y	Y	expressed protein
Chr2	LOC_Os02g56500	34596107	34600033	+	N	Y	N	expressed protein
Chr2	LOC_Os02g56520	34614570	34618723	-	N	Y	Y	expressed protein
Chr2	LOC_Os02g56590	34667516	34669923	-	N	Y	Y	expressed protein
Chr2	LOC_Os02g56930	34900405	34901380	+	N	Y	Y	expressed protein
Chr2	LOC_Os02g56940	34901628	34903903	+	N	Y	N	expressed protein
Chr2	LOC_Os02g56950	34905434	34910822	-	N	Y	N	expressed protein
Chr2	LOC_Os02g57030	34926636	34929389	+	N	Y	Y	expressed protein
Chr2	LOC_Os02g57100	34963624	34966602	-	N	Y	Y	expressed protein
Chr2	LOC_Os02g57140	34991200	34996641	+	N	Y	Y	expressed protein
Chr2	LOC_Os02g57170	35011392	35013385	-	N	Y	Y	expressed protein
Chr2	LOC_Os02g57200	35041073	35046441	+	N	Y	Y	expressed protein
Chr2	LOC_Os02g57210	35052914	35054343	+	N	Y	Y	expressed protein
Chr2	LOC_Os02g57300	35100257	35100775	-	N	Y	Y	expressed protein
Chr2	LOC_Os02g57330	35119963	35122745	-	N	Y	Y	expressed protein
Chr2	LOC_Os02g57350	35130674	35131878	+	N	Y	Y	expressed protein
Chr2	LOC_Os02g57500	35230702	35233962	-	N	Y	Y	expressed protein
Chr2	LOC_Os02g57600	35275142	35278582	+	N	Y	N	expressed protein
Chr2	LOC_Os02g57610	35280533	35284540	+	N	Y	Y	expressed protein
Chr2	LOC_Os02g57740	35355316	35357125	+	N	Y	Y	expressed protein
Chr2	LOC_Os02g51080	31246225	31248818	+	N	Y	Y	FAD binding domain containing protein, expressed
Chr2	LOC_Os02g41550	24915862	24922079	+	N	Y	Y	FAD binding domain of DNA photolyase domain containing protein, expressed
Chr2	LOC_Os02g49420	30198593	30199848	-	N	Y	Y	fasciclin-like arabinogalactan precursor protein, putative, expressed
Chr2	LOC_Os02g48560	29725112	29727482	-	N	Y	Y	fatty acid desaturase, putative, expressed
Chr2	LOC_Os02g44104	26628064	26632110	-	N	Y	Y	F-box family protein, putative, expressed
Chr2	LOC_Os02g56800	34813592	34814690	+	N	Y	Y	F-box protein PP2-B2, putative, expressed
Chr2	LOC_Os02g55540	34007567	34010089	-	N	Y	Y	F-box/LRR-repeat protein 14, putative, expressed
Chr2	LOC_Os02g55550	34015499	34017304	-	N	Y	Y	F-box/LRR-repeat protein 14, putative, expressed
Chr2	LOC_Os02g42412	25514508	25515647	-	N	Y	Y	F-box/LRR-repeat protein 2, putative, expressed
Chr2	LOC_Os02g52730	32254049	32257357	-	N	Y	Y	ferredoxin--nitrite reductase, putative, expressed
Chr2	LOC_Os02g42570	25589926	25590804	-	N	Y	Y	ferredoxin-thioredoxin reductase, variable chain, putative, expressed
Chr2	LOC_Os02g48740	29833245	29838043	+	N	Y	Y	fimbrin-like protein 2, putative, expressed
Chr2	LOC_Os02g52840	32310799	32312184	-	N	Y	Y	flavonol synthase/flavanone 3-hydroxylase, putative, expressed
Chr2	LOC_Os02g55150	33786224	33790940	-	N	Y	N	formin, putative, expressed
Chr2	LOC_Os02g55170	33793134	33794805	-	N	Y	Y	formin-like protein 13, putative, expressed
Chr2	LOC_Os02g45700	27803398	27805631	-	N	Y	Y	fringe-related protein, putative, expressed
Chr2	LOC_Os02g46150	28123211	28128165	-	N	Y	Y	GAMM1 protein-like, putative, expressed
Chr2	LOC_Os02g43150	25996914	25999176	+	N	Y	N	GATA zinc finger domain containing protein, expressed
Chr2	LOC_Os02g56250	34408089	34413407	+	N	Y	Y	GATA zinc finger domain containing protein, expressed
Chr2	LOC_Os02g46700	28517115	28521016	-	N	Y	Y	GCN5-related N-acetyltransferase, putative, expressed
Chr2	LOC_Os02g43510	26253018	26253744	-	N	Y	Y	GDP-L-fucose synthase 1, putative, expressed
Chr2	LOC_Os02g40440	24516374	24518200	+	N	Y	Y	GDSL-like lipase/acylhydrolase, putative, expressed
Chr2	LOC_Os02g44850	27156589	27157981	-	N	Y	Y	GDSL-like lipase/acylhydrolase, putative, expressed
Chr2	LOC_Os02g44860	27158348	27162766	-	N	Y	Y	GDSL-like lipase/acylhydrolase, putative, expressed
Chr2	LOC_Os02g50000	30554337	30556252	-	N	Y	Y	GDSL-like lipase/acylhydrolase, putative, expressed
Chr2	LOC_Os02g50690	30965582	30967599	-	N	Y	Y	GDSL-like lipase/acylhydrolase, putative, expressed
Chr2	LOC_Os02g57110	34967597	34969266	-	N	Y	Y	GDSL-like lipase/acylhydrolase, putative, expressed
Chr2	LOC_Os02g42430	25523466	25524380	-	N	Y	Y	GEM, putative, expressed
Chr2	LOC_Os02g42440	25527601	25529056	-	N	Y	Y	GEM, putative, expressed
Chr2	LOC_Os02g40890	24780566	24782489	+	N	Y	Y	GLTP domain containing protein, putative, expressed
Chr2	LOC_Os02g53200	32566914	32570045	-	N	Y	N	glucan endo-1,3-beta-glucosidase precursor, putative, expressed
Chr2	LOC_Os02g45580	27731899	27732267	+	N	Y	Y	glucosyltransferase, putative, expressed
Chr2	LOC_Os02g46320	28233661	28237216	+	N	Y	Y	glucosyltransferase, putative, expressed
Chr2	LOC_Os02g43470	26240126	26242983	+	N	Y	Y	glutamate dehydrogenase protein, putative, expressed
Chr2	LOC_Os02g54640	33469138	33476027	+	N	Y	Y	glutamate receptor, putative, expressed
Chr2	LOC_Os02g50240	30674776	30678659	-	N	Y	Y	glutamine synthetase, catalytic domain containing protein, expressed
Chr2	LOC_Os02g52900	32349092	32352908	+	N	Y	N	glutaredoxin 2, putative, expressed
Chr2	LOC_Os02g51370	31461138	31462844	-	N	Y	Y	glutaredoxin, putative, expressed
Chr2	LOC_Os02g44500	26929715	26932403	+	N	Y	Y	glutathione peroxidase, putative, expressed
Chr2	LOC_Os02g56850	34837739	34843944	+	N	Y	Y	glutathione reductase, putative, expressed
Chr2	LOC_Os02g56320	34475930	34483804	+	N	Y	Y	glycogen synthase 1, putative, expressed
Chr2	LOC_Os02g51620	31609611	31614169	-	N	Y	Y	glycosyl hydrolase family 3 protein, putative, expressed
Chr2	LOC_Os02g50780	31003959	31008703	+	N	Y	Y	glycosyl hydrolase family 47 domain contain protein, expressed
Chr2	LOC_Os02g46910	28621982	28624673	+	N	Y	N	glycosyl hydrolases family 16, putative, expressed
Chr2	LOC_Os02g41520	24899523	24905062	+	N	Y	Y	glycosyl transferase 8 domain containing protein, putative, expressed
Chr2	LOC_Os02g50600	30899534	30901300	-	N	Y	Y	glycosyl transferase 8 domain containing protein, putative, expressed
Chr2	LOC_Os02g51130	31284722	31286741	+	N	Y	Y	glycosyl transferase 8 domain containing protein, putative, expressed
Chr2	LOC_Os02g49140	30051597	30053366	+	N	Y	Y	glycosyltransferase, putative, expressed
Chr2	LOC_Os02g46350	28252505	28256908	-	N	Y	N	GPI transamidase subunit PIG-U domain containing protein, expressed
Chr2	LOC_Os02g48980	29947191	29949582	-	N	Y	Y	GPI-anchored protein, putative, expressed
Chr2	LOC_Os02g45570	27727642	27728960	+	N	Y	N	growth regulating factor protein, putative, expressed
Chr2	LOC_Os02g47280	28863173	28866997	-	N	Y	Y	growth-regulating factor, putative, expressed
Chr2	LOC_Os02g40514	24573390	24575337	-	N	Y	Y	h/ACA ribonucleoprotein complex subunit 3, putative, expressed
Chr2	LOC_Os02g44670	27073220	27074093	+	N	Y	Y	harpin-induced protein 1 domain containing protein, expressed
Chr2	LOC_Os02g43780	26413444	26415789	-	N	Y	Y	hAT dimerisation domain-containing protein, putative, expressed
Chr2	LOC_Os02g40430	24489115	24501837	-	N	Y	Y	HEAT repeat family protein, putative, expressed
Chr2	LOC_Os02g50640	30930066	30934291	-	N	Y	Y	HEAT repeat family protein, putative, expressed
Chr2	LOC_Os02g57120	34981044	34989879	+	N	Y	Y	HEAT repeat family protein, putative, expressed
Chr2	LOC_Os02g52150	31920854	31922712	+	N	Y	Y	heat shock 22 kDa protein, mitochondrial precursor, putative, expressed
Chr2	LOC_Os02g46640	28464489	28467362	-	N	Y	Y	heat shock protein DnaJ, putative, expressed
Chr2	LOC_Os02g50760	30994374	30998999	+	N	Y	N	heat shock protein DnaJ, putative, expressed
Chr2	LOC_Os02g52270	32001646	32003185	-	N	Y	N	heat shock protein DnaJ, putative, expressed
Chr2	LOC_Os02g54130	33169843	33172364	-	N	Y	N	heat shock protein DnaJ, putative, expressed
Chr2	LOC_Os02g43020	25895454	25899931	+	N	Y	Y	heat shock protein STI, putative, expressed
Chr2	LOC_Os02g57360	35133112	35135088	+	N	Y	Y	heavy metal-associated domain containing protein, expressed
Chr2	LOC_Os02g46450	28293995	28299880	-	Y	Y	Y	helicase conserved C-terminal domain containing protein, expressed
Chr2	LOC_Os02g50370	30756675	30762768	+	Y	Y	Y	helicase domain-containing protein, putative, expressed
Chr2	LOC_Os02g48060	29421401	29422989	+	N	Y	Y	helix-loop-helix DNA-binding domain containing protein, expressed
Chr2	LOC_Os02g49480	30233286	30235843	-	N	Y	Y	helix-loop-helix DNA-binding domain containing protein, expressed
Chr2	LOC_Os02g51320	31423943	31425239	-	N	Y	Y	helix-loop-helix DNA-binding domain containing protein, expressed
Chr2	LOC_Os02g56140	34353730	34356787	-	N	Y	Y	helix-loop-helix DNA-binding domain containing protein, expressed
Chr2	LOC_Os02g45170	27416526	27421961	+	N	Y	Y	helix-loop-helix DNA-binding protein, putative, expressed
Chr2	LOC_Os02g46560	28390170	28393248	+	N	Y	Y	helix-loop-helix DNA-binding protein, putative, expressed
Chr2	LOC_Os02g52190	31959228	31961185	-	N	Y	Y	helix-loop-helix DNA-binding protein, putative, expressed
Chr2	LOC_Os02g55870	34199419	34203705	+	N	Y	Y	heparanase-like protein precursor, putative, expressed
Chr2	LOC_Os02g50480	30823545	30829508	+	N	Y	Y	histidine kinase, putative, expressed
Chr2	LOC_Os02g49370	30164273	30165441	-	N	Y	Y	histone-like transcription factor and archaeal histone, putative, expressed
Chr2	LOC_Os02g49410	30191471	30192489	-	N	Y	Y	histone-like transcription factor and archaeal histone, putative, expressed
Chr2	LOC_Os02g44930	27225275	27227213	+	N	Y	Y	HMG1/2, putative, expressed
Chr2	LOC_Os02g45250	27487865	27494914	-	N	Y	Y	homeobox and START domains containing protein, putative, expressed
Chr2	LOC_Os02g43330	26143309	26144731	+	N	Y	Y	homeobox associated leucine zipper, putative, expressed
Chr2	LOC_Os02g49700	30381303	30383661	+	N	Y	Y	homeobox associated leucine zipper, putative, expressed
Chr2	LOC_Os02g45530	27702873	27705305	+	N	Y	Y	HOTHEAD precursor, putative, expressed
Chr2	LOC_Os02g48140	29468413	29469241	+	N	Y	Y	hsp20/alpha crystallin family protein, putative, expressed
Chr2	LOC_Os02g54140	33179486	33180458	+	N	Y	Y	hsp20/alpha crystallin family protein, putative, expressed
Chr2	LOC_Os02g44690	27079285	27082653	-	N	Y	Y	HSPC171 protein, putative, expressed
Chr2	LOC_Os02g51290	31407145	31409724	+	N	Y	Y	HVA22, putative, expressed
Chr2	LOC_Os02g51160	31303466	31306550	+	N	Y	Y	hydrolase, acting on carbon-nitrogen, putative, expressed
Chr2	LOC_Os02g43340	26146594	26151338	-	N	Y	N	hydrolase, alpha/beta fold family domain containing protein, expressed
Chr2	LOC_Os02g47620	29098995	29101290	-	N	Y	Y	hydrolase, alpha/beta fold family domain containing protein, expressed
Chr2	LOC_Os02g47780	29223873	29226327	-	N	Y	Y	hydrolase, alpha/beta fold family domain containing protein, expressed
Chr2	LOC_Os02g50130	30625668	30626891	+	N	Y	Y	hydrolase, NUDIX family, domain containing protein, expressed
Chr2	LOC_Os02g55030	33709953	33719486	+	N	Y	Y	hydrolase, NUDIX family, domain containing protein, expressed
Chr2	LOC_Os02g56210	34378631	34382107	-	N	Y	Y	hydrolase, NUDIX family, domain containing protein, expressed
Chr2	LOC_Os02g46520	28362823	28366935	+	N	Y	Y	hydrolase, putative, expressed
Chr2	LOC_Os02g54370	33324528	33325924	-	N	Y	Y	hypro1, putative, expressed
Chr2	LOC_Os02g54390	33330509	33331432	-	N	Y	Y	hypro1, putative, expressed
Chr2	LOC_Os02g54420	33346334	33347257	-	N	Y	Y	hypro1, putative, expressed
Chr2	LOC_Os02g54450	33353940	33355216	-	N	Y	Y	hypro1, putative, expressed
Chr2	LOC_Os02g53070	32469558	32472659	-	N	Y	Y	HYS1, putative, expressed
Chr2	LOC_Os02g50460	30805987	30807610	-	N	Y	Y	immediate-early fungal elicitor protein CMPG1, putative, expressed
Chr2	LOC_Os02g43870	26494499	26497710	-	N	Y	Y	inactive receptor kinase At2g26730 precursor, putative, expressed
Chr2	LOC_Os02g55890	34210400	34215008	-	N	Y	Y	inorganic H+ pyrophosphatase, putative, expressed
Chr2	LOC_Os02g56170	34362301	34365534	-	N	Y	Y	inositol-1-monophosphatase, putative, expressed
Chr2	LOC_Os02g52930	32359101	32362011	-	N	Y	Y	integral membrane protein DUF6 containing protein, expressed
Chr2	LOC_Os02g43030	25909939	25910909	-	N	Y	Y	integral membrane protein, putative, expressed
Chr2	LOC_Os02g46290	28224916	28225634	+	N	Y	Y	invertase/pectin methylesterase inhibitor family protein, putative, expressed
Chr2	LOC_Os02g46360	28258411	28258974	+	N	Y	Y	invertase/pectin methylesterase inhibitor family protein, putative, expressed
Chr2	LOC_Os02g48780	29853571	29854458	+	N	Y	Y	IQ calmodulin-binding and BAG domain containing protein, putative, expressed
Chr2	LOC_Os02g46930	28642773	28645623	+	N	Y	Y	jmjC domain containing protein, expressed
Chr2	LOC_Os02g56160	34361204	34362409	+	N	Y	Y	kelch repeat protein, putative, expressed
Chr2	LOC_Os02g57690	35325611	35331920	-	N	Y	N	kelch repeat protein, putative, expressed
Chr2	LOC_Os02g49080	30011066	30015639	+	N	Y	Y	KH domain containing protein, putative, expressed
Chr2	LOC_Os02g57640	35297556	35302263	+	N	Y	Y	KH domain containing protein, putative, expressed
Chr2	LOC_Os02g41590	24940446	24946648	-	N	Y	Y	kinase, pfkB family, putative, expressed
Chr2	LOC_Os02g43050	25922315	25927450	-	N	Y	Y	kinesin motor domain containing protein, expressed
Chr2	LOC_Os02g43130	25972448	25978887	-	N	Y	Y	kinesin motor domain containing protein, expressed
Chr2	LOC_Os02g53520	32731189	32740500	-	N	Y	Y	kinesin motor domain containing protein, putative, expressed
Chr2	LOC_Os02g56540	34632308	34636638	+	N	Y	Y	kinesin motor domain containing protein, putative, expressed
Chr2	LOC_Os02g47140	28772913	28774240	+	N	Y	N	L11 domain containing ribosomal protein, putative, expressed
Chr2	LOC_Os02g51440	31515301	31517784	-	N	Y	Y	laccase precursor protein, putative, expressed
Chr2	LOC_Os02g45030	27289344	27289931	+	N	Y	Y	latency associated nuclear antigen, putative, expressed
Chr2	LOC_Os02g49650	30340244	30344633	+	N	Y	Y	leaf senescence related protein, putative, expressed
Chr2	LOC_Os02g56910	34882827	34888422	-	N	Y	Y	lecithine cholesterol acyltransferase, putative, expressed
Chr2	LOC_Os02g42780	25723955	25726082	-	N	Y	Y	lectin receptor-type protein kinase, putative, expressed
Chr2	LOC_Os02g48200	29515568	29518756	-	N	Y	Y	lectin-like protein kinase, putative, expressed
Chr2	LOC_Os02g48210	29519468	29523255	-	N	Y	Y	lectin-like protein kinase, putative, expressed
Chr2	LOC_Os02g55140	33779258	33782696	-	N	Y	Y	leucine aminopeptidase, chloroplast precursor, putative, expressed
Chr2	LOC_Os02g51050	31226561	31227356	+	N	Y	Y	Leucine rich repeat N-terminal domain containing protein, putative, expressed
Chr2	LOC_Os02g54010	33078224	33083556	+	N	Y	Y	lipase class 3 family protein, putative, expressed
Chr2	LOC_Os02g52830	32299774	32303982	-	N	Y	Y	lipase, putative, expressed
Chr2	LOC_Os02g52160	31923793	31930979	+	N	Y	Y	LMBR1 integral membrane protein, putative, expressed
Chr2	LOC_Os02g44310	26804988	26805825	+	N	Y	Y	LTPL112 - Protease inhibitor/seed storage/LTP family protein precursor, expressed
Chr2	LOC_Os02g44320	26814556	26815543	+	N	Y	Y	LTPL113 - Protease inhibitor/seed storage/LTP family protein precursor, expressed
Chr2	LOC_Os02g49280	30117275	30118373	-	N	Y	Y	LTPL50 - Protease inhibitor/seed storage/LTP family protein precursor, putative, expressed
Chr2	LOC_Os02g40550	24595175	24596968	+	N	Y	Y	Lung seven transmembrane receptor domain containing protein, putative, expressed
Chr2	LOC_Os02g57440	35205011	35206285	+	N	Y	Y	LYK8, putative, expressed
Chr2	LOC_Os02g44704	27084368	27087502	-	N	Y	Y	LYR motif containing protein, putative, expressed
Chr2	LOC_Os02g53000	32426322	32429398	-	N	Y	Y	lysM domain-containing GPI-anchored protein precursor, putative, expressed
Chr2	LOC_Os02g52390	32062238	32070456	+	N	Y	Y	M16 domain containing zinc peptidase, putative, expressed
Chr2	LOC_Os02g51330	31432592	31438034	-	N	Y	N	MAG2, putative, expressed
Chr2	LOC_Os02g45380	27591163	27593013	+	N	Y	Y	MATE domain containing protein, expressed
Chr2	LOC_Os02g57570	35267660	35268830	+	N	Y	Y	MATE efflux family protein, putative, expressed
Chr2	LOC_Os02g55410	33936188	33940506	-	N	Y	N	MCM5 - Putative minichromosome maintenance MCM complex subunit 5, expressed
Chr2	LOC_Os02g51010	31199014	31199784	-	N	Y	Y	membrane associated DUF588 domain containing protein, putative, expressed
Chr2	LOC_Os02g50340	30736687	30743642	-	N	Y	Y	membrane attack complex component/perforin/complement C9, putative, expressed
Chr2	LOC_Os02g51500	31535307	31538773	-	N	Y	Y	membrane-anchored ubiquitin-fold protein, putative, expressed
Chr2	LOC_Os02g42210	25392975	25394765	+	N	Y	Y	membrane-associated salt-inducible protein like, putative, expressed
Chr2	LOC_Os02g50730	30980865	30982959	-	N	Y	Y	metalloendoproteinase 1 precursor, putative, expressed
Chr2	LOC_Os02g51030	31210189	31212660	+	N	Y	Y	methyltransferase domain containing protein, putative, expressed
Chr2	LOC_Os02g51490	31532110	31534918	-	N	Y	Y	methyltransferase, putative, expressed
Chr2	LOC_Os02g56020	34296373	34299423	+	N	Y	Y	methyltransferase, putative, expressed
Chr2	LOC_Os02g48830	29877249	29881458	+	N	Y	Y	microtubule associated protein, putative, expressed
Chr2	LOC_Os02g42040	25273044	25284061	-	N	Y	Y	MIF4G domain containing protein, putative, expressed
Chr2	LOC_Os02g40680	24667251	24670792	+	N	Y	Y	mis12 protein, expressed
Chr2	LOC_Os02g44570	27010428	27015851	+	N	Y	N	mitochondrial carrier protein, putative, expressed
Chr2	LOC_Os02g48720	29821936	29825336	+	N	Y	Y	mitochondrial carrier protein, putative, expressed
Chr2	LOC_Os02g45820	27909552	27912067	-	N	Y	Y	mitochondrial import inner membrane translocase subunit Tim, putative, expressed
Chr2	LOC_Os02g45100	27357584	27359660	-	N	Y	Y	mitochondrial import inner membrane translocase subunit Tim17, putative, expressed
Chr2	LOC_Os02g48610	29756011	29758590	+	N	Y	Y	mitochondrial import inner membrane translocase subunit Tim17, putative, expressed
Chr2	LOC_Os02g54200	33224445	33227590	-	N	Y	Y	mitochondrial transcription termination factor family protein, putative, expressed
Chr2	LOC_Os02g53030	32454551	32456008	+	N	Y	Y	mitogen-activated protein kinase kinase kinase 1, putative, expressed
Chr2	LOC_Os02g47790	29226628	29229081	-	N	Y	Y	monodehydroascorbate reductase, putative, expressed
Chr2	LOC_Os02g47800	29229964	29234195	-	N	Y	Y	monodehydroascorbate reductase, putative, expressed
Chr2	LOC_Os02g55910	34223117	34227448	+	N	Y	Y	monogalactosyldiacylglycerol synthase, putative, expressed
Chr2	LOC_Os02g54000	33073135	33077179	+	N	Y	Y	mRNA cap guanine-N7 methyltransferase 2, putative, expressed
Chr2	LOC_Os02g42940	25828360	25831636	-	N	Y	Y	MSP domain containing protein, expressed
Chr2	LOC_Os02g44300	26799639	26802319	+	N	Y	N	MSP domain containing protein, expressed
Chr2	LOC_Os02g43594	26309385	26316050	-	N	Y	Y	MSP domain containing protein, putative, expressed
Chr2	LOC_Os02g45110	27360417	27365800	+	N	Y	Y	MT-A70 domain containing protein, expressed
Chr2	LOC_Os02g53830	32965719	32968767	+	N	Y	Y	MTD1, putative, expressed
Chr2	LOC_Os02g51450	31520983	31522615	+	N	Y	Y	mTERF family protein, expressed
Chr2	LOC_Os02g51460	31523418	31524972	+	N	Y	Y	mTERF family protein, expressed
Chr2	LOC_Os02g46680	28487549	28498680	-	N	Y	Y	multidrug resistance protein, putative, expressed
Chr2	LOC_Os02g40530	24580382	24582527	-	N	Y	Y	MYB family transcription factor, putative, expressed
Chr2	LOC_Os02g41510	24878775	24879934	-	N	Y	Y	MYB family transcription factor, putative, expressed
Chr2	LOC_Os02g42850	25759839	25763028	+	N	Y	Y	MYB family transcription factor, putative, expressed
Chr2	LOC_Os02g42870	25778079	25780795	+	N	Y	Y	MYB family transcription factor, putative, expressed
Chr2	LOC_Os02g45080	27347403	27350221	+	N	Y	Y	MYB family transcription factor, putative, expressed
Chr2	LOC_Os02g46030	28041115	28044149	-	N	Y	Y	MYB family transcription factor, putative, expressed
Chr2	LOC_Os02g46780	28558086	28560022	-	N	Y	Y	MYB family transcription factor, putative, expressed
Chr2	LOC_Os02g46940	28652755	28655515	+	N	Y	Y	MYB family transcription factor, putative, expressed
Chr2	LOC_Os02g47190	28808920	28811976	+	N	Y	Y	MYB family transcription factor, putative, expressed
Chr2	LOC_Os02g47744	29190320	29195573	+	N	Y	Y	MYB family transcription factor, putative, expressed
Chr2	LOC_Os02g49986	30539775	30541113	-	N	Y	Y	MYB family transcription factor, putative, expressed
Chr2	LOC_Os02g51799	31724820	31726321	-	N	Y	Y	MYB family transcription factor, putative, expressed
Chr2	LOC_Os02g53670	32827841	32832774	+	N	Y	N	MYB family transcription factor, putative, expressed
Chr2	LOC_Os02g54520	33398864	33403000	+	N	Y	Y	MYB family transcription factor, putative, expressed
Chr2	LOC_Os02g57270	35086087	35090652	-	N	Y	N	MYB family transcription factor, putative, expressed
Chr2	LOC_Os02g45670	27776453	27781443	-	N	Y	Y	myb-like DNA-binding domain containing protein, expressed
Chr2	LOC_Os02g49250	30103786	30104631	-	N	Y	Y	myb-like DNA-binding domain containing protein, expressed
Chr2	LOC_Os02g57190	35028569	35040470	+	N	Y	Y	Myosin head domain containing protein, expressed
Chr2	LOC_Os02g43090	25946390	25951088	-	N	Y	N	myristoyl-acyl carrier protein thioesterase, chloroplast precursor, putative, expressed
Chr2	LOC_Os02g42970	25859504	25860983	-	N	Y	Y	NAC domain containing protein, putative, expressed
Chr2	LOC_Os02g48460	29670766	29674405	+	N	Y	Y	NAD dependent epimerase/dehydratase family protein, putative, expressed
Chr2	LOC_Os02g57180	35013566	35017652	+	N	Y	Y	NADH dehydrogenase 1 alpha subcomplex subunit 9,mitochondrial precursor, putative, expressed
Chr2	LOC_Os02g44550	26988678	26993990	-	N	Y	Y	NADP-dependent malic enzyme, putative, expressed
Chr2	LOC_Os02g41760	25103334	25105616	-	N	Y	Y	NB-ARC domain containing protein, expressed
Chr2	LOC_Os02g55530	34000669	34006651	+	N	Y	Y	neurochondrin family protein, putative, expressed
Chr2	LOC_Os02g49770	30427720	30431741	+	N	Y	Y	NHL repeat-containing protein, putative, expressed
Chr2	LOC_Os02g50940	31145202	31146139	-	N	Y	Y	NHL repeat-containing protein, putative, expressed
Chr2	LOC_Os02g50360	30750564	30756536	-	N	Y	Y	nicalin, putative, expressed
Chr2	LOC_Os02g53130	32513739	32517155	-	N	Y	Y	nitrate reductase, putative, expressed
Chr2	LOC_Os02g49340	30154919	30156421	-	N	Y	Y	nitrate-induced NOI protein, putative, expressed
Chr2	LOC_Os02g42330	25459397	25462730	+	N	Y	Y	nitrilase, putative, expressed
Chr2	LOC_Os02g42350	25465706	25469618	+	N	Y	Y	nitrilase, putative, expressed
Chr2	LOC_Os02g55270	33843885	33845147	+	N	Y	Y	NLI interacting factor-like phosphatase, putative, expressed
Chr2	LOC_Os02g55280	33846613	33847781	+	N	Y	Y	NLI interacting factor-like phosphatase, putative, expressed
Chr2	LOC_Os02g47610	29094969	29097451	-	N	Y	Y	nmrA-like family domain containing protein, expressed
Chr2	LOC_Os02g41450	24816732	24819818	+	N	Y	Y	no apical meristem protein, putative, expressed
Chr2	LOC_Os02g56600	34672992	34676421	+	N	Y	Y	no apical meristem protein, putative, expressed
Chr2	LOC_Os02g57650	35303193	35307280	+	N	Y	Y	No apical meristem protein, putative, expressed
Chr2	LOC_Os02g47500	29021664	29025077	+	N	Y	Y	nodulin, putative, expressed
Chr2	LOC_Os02g49270	30110241	30115635	+	N	Y	Y	NOL1/NOP2/sun family protein, putative, expressed
Chr2	LOC_Os02g51140	31290666	31299079	+	N	Y	Y	N-rich protein, putative, expressed
Chr2	LOC_Os02g48010	29382376	29388559	-	N	Y	Y	nuclear matrix constituent protein 1-like, putative, expressed
Chr2	LOC_Os02g53620	32794225	32798345	-	N	Y	Y	nuclear transcription factor Y subunit, putative, expressed
Chr2	LOC_Os02g50790	31009161	31014905	-	N	Y	Y	nuclear-pore anchor, putative, expressed
Chr2	LOC_Os02g50799	31023241	31033605	-	N	Y	Y	nuclear-pore anchor, putative, expressed
Chr2	LOC_Os02g45480	27662418	27667356	+	N	Y	Y	nucleic acid binding protein, putative, expressed
Chr2	LOC_Os02g50820	31046036	31051816	-	N	Y	Y	nucleobase-ascorbate transporter, putative, expressed
Chr2	LOC_Os02g54490	33364263	33370987	+	N	Y	Y	nucleotide binding protein, putative, expressed
Chr2	LOC_Os02g45344	27559203	27567049	+	N	Y	Y	O-acyltransferase, putative, expressed
Chr2	LOC_Os02g46860	28585303	28587981	-	N	Y	Y	oligopeptide transporter 4, putative, expressed
Chr2	LOC_Os02g46850	28581546	28584456	-	N	Y	Y	oligopeptide transporter, putative, expressed
Chr2	LOC_Os02g43500	26248624	26252008	-	N	Y	Y	OR, putative, expressed
Chr2	LOC_Os02g45180	27422875	27427590	+	N	Y	Y	ORM1, putative, expressed
Chr2	LOC_Os02g47590	29078261	29081262	+	N	Y	Y	ornithine carbamoyltransferase, putative, expressed
Chr2	LOC_Os02g51850	31759018	31761562	-	N	Y	Y	OsAPRL3 adenosine 5'-phosphosulfate reductase-like OsAPRL3, expressed
Chr2	LOC_Os02g42290	25431277	25433819	+	N	Y	N	OsClp3 - Putative Clp protease homologue, expressed
Chr2	LOC_Os02g50060	30579808	30580869	-	N	Y	Y	OsCML20 - Calmodulin-related calcium sensor protein, expressed
Chr2	LOC_Os02g57060	34938108	34941616	+	N	Y	Y	OsCttP2 - Putative C-terminal processing peptidase homologue, expressed
Chr2	LOC_Os02g50880	31096163	31101189	-	N	Y	Y	OsDegp3 - Putative Deg protease homologue, expressed
Chr2	LOC_Os02g46690	28511899	28514171	-	N	Y	Y	OsFBD8 - F-box and FBD domain containing protein, expressed
Chr2	LOC_Os02g44990	27248697	27251470	+	N	Y	Y	OsFBDUF13 - F-box and DUF domain containing protein, expressed
Chr2	LOC_Os02g54330	33312764	33314005	-	N	Y	Y	OsFBDUF14 - F-box and DUF domain containing protein, expressed
Chr2	LOC_Os02g51350	31444554	31447725	-	N	Y	Y	OsFBK10 - F-box domain and kelch repeat containing protein, expressed
Chr2	LOC_Os02g41910	25191799	25193315	+	N	Y	Y	OsFBO12 - F-box and other domain containing protein, expressed
Chr2	LOC_Os02g47640	29108497	29112230	+	N	Y	Y	OsFBT4 - F-box and tubby domain containing protein, expressed
Chr2	LOC_Os02g41930	25195759	25196955	+	N	Y	Y	OsFBX57 - F-box domain containing protein, expressed
Chr2	LOC_Os02g45320	27548399	27551592	+	N	Y	Y	OsFBX58 - F-box domain containing protein, expressed
Chr2	LOC_Os02g46140	28122304	28124165	+	N	Y	N	OsFBX59 - F-box domain containing protein, expressed
Chr2	LOC_Os02g48300	29555642	29557716	-	N	Y	Y	OsFBX60 - F-box domain containing protein, expressed
Chr2	LOC_Os02g52130	31908532	31911652	+	N	Y	N	OsFBX61 - F-box domain containing protein, expressed
Chr2	LOC_Os02g54240	33249801	33251102	+	N	Y	Y	OsFBX62 - F-box domain containing protein, expressed
Chr2	LOC_Os02g54550	33412264	33414279	+	N	Y	Y	OsFBX63 - F-box domain containing protein, expressed
Chr2	LOC_Os02g55050	33722143	33724854	-	N	Y	Y	OsFBX64 - F-box domain containing protein, expressed
Chr2	LOC_Os02g56750	34794245	34796638	+	N	Y	Y	OsFBX65 - F-box domain containing protein, expressed
Chr2	LOC_Os02g56760	34798281	34801473	+	N	Y	Y	OsFBX66 - F-box domain containing protein, expressed
Chr2	LOC_Os02g56770	34802084	34802528	+	N	Y	Y	OsFBX67 - F-box domain containing protein, expressed
Chr2	LOC_Os02g56810	34817759	34819769	+	N	Y	Y	OsFBX68 - F-box domain containing protein, expressed
Chr2	LOC_Os02g56820	34821347	34825986	+	N	Y	Y	OsFBX69 - F-box domain containing protein, expressed
Chr2	LOC_Os02g56840	34833867	34836156	+	N	Y	Y	OsFBX70 - F-box domain containing protein, expressed
Chr2	LOC_Os02g43350	26156276	26162463	+	N	Y	Y	OsFtsH7 FtsH protease, homologue of AtFtsH7, expressed
Chr2	LOC_Os02g40500	24566319	24568216	+	N	Y	Y	OsGrx_C2.1 - glutaredoxin subgroup I, expressed
Chr2	LOC_Os02g43180	26031508	26033900	+	N	Y	N	OsGrx_C3 - glutaredoxin subgroup I, expressed
Chr2	LOC_Os02g57250	35073371	35075801	-	N	Y	Y	OsIAA10 - Auxin-responsive Aux/IAA gene family member, expressed
Chr2	LOC_Os02g49160	30064481	30066157	+	N	Y	Y	OsIAA8 - Auxin-responsive Aux/IAA gene family member, expressed
Chr2	LOC_Os02g56120	34348582	34349856	+	N	Y	N	OsIAA9 - Auxin-responsive Aux/IAA gene family member, expressed
Chr2	LOC_Os02g52340	32038902	32045130	+	N	Y	Y	OsMADS22 - MADS-box family gene with MIKCc type-box, expressed
Chr2	LOC_Os02g49840	30456666	30462759	+	N	Y	Y	OsMADS57 - MADS-box family gene with MIKCc type-box, expressed
Chr2	LOC_Os02g45770	27875979	27884079	+	N	Y	Y	OsMADS6 - MADS-box family gene with MIKCc type-box, expressed
Chr2	LOC_Os02g52800	32283985	32285615	-	N	Y	Y	OsMan03 - Endo-Beta-Mannanase, expressed
Chr2	LOC_Os02g42820	25739666	25741262	-	N	Y	Y	OsPLIM2a - LIM domain protein, putative actin-binding protein and transcription factor, expressed
Chr2	LOC_Os02g55330	33876651	33880383	-	N	Y	Y	OsPOP6 - Putative Prolyl Oligopeptidase homologue, expressed
Chr2	LOC_Os02g49570	30297164	30306169	-	N	Y	Y	OsProtIV1 - Putative Protease IV homologue; Domain 2 is a SPH, expressed
Chr2	LOC_Os02g42990	25878901	25879880	+	N	Y	Y	OsSAUR11 - Auxin-responsive SAUR gene family member, expressed
Chr2	LOC_Os02g52990	32418493	32419361	+	N	Y	Y	OsSAUR12 - Auxin-responsive SAUR gene family member, expressed
Chr2	LOC_Os02g55130	33769298	33776524	+	N	Y	N	OsSCP10 - Putative Serine Carboxypeptidase homologue, expressed
Chr2	LOC_Os02g42310	25442875	25450129	+	N	Y	Y	OsSCP8 - Putative Serine Carboxypeptidase homologue, expressed
Chr2	LOC_Os02g46260	28212066	28217277	+	N	Y	N	OsSCP9 - Putative Serine Carboxypeptidase homologue, expressed
Chr2	LOC_Os02g44520	26952856	26970266	+	N	Y	Y	OsSub19 - Putative Subtilisin homologue, expressed
Chr2	LOC_Os02g44590	27018352	27021968	+	N	Y	Y	OsSub20 - Putative Subtilisin homologue, expressed
Chr2	LOC_Os02g53850	32981274	32983620	+	N	Y	Y	OsSub21 - Putative Subtilisin homologue, expressed
Chr2	LOC_Os02g53860	32985005	32987845	-	N	Y	Y	OsSub22 - Putative Subtilisin homologue, expressed
Chr2	LOC_Os02g53910	33008514	33010586	-	N	Y	Y	OsSub23 - Putative Subtilisin homologue, expressed
Chr2	LOC_Os02g53970	33045380	33048003	-	N	Y	Y	OsSub24 - Putative Subtilisin homologue, expressed
Chr2	LOC_Os02g41480	24862203	24864799	-	N	Y	Y	OsWAK12 - OsWAK receptor-like cytoplasmic kinase OsWAK-RLCK, expressed
Chr2	LOC_Os02g41500	24871746	24874211	-	N	Y	Y	OsWAK13 - OsWAK receptor-like protein kinase, expressed
Chr2	LOC_Os02g42150	25348221	25351598	-	N	Y	N	OsWAK14 - OsWAK receptor-like protein kinase, expressed
Chr2	LOC_Os02g42160	25356746	25360011	-	N	Y	Y	OsWAK15 - OsWAK receptor-like protein kinase, expressed
Chr2	LOC_Os02g42190	25374692	25377893	-	N	Y	Y	OsWAK16 - OsWAK receptor-like protein kinase, expressed
Chr2	LOC_Os02g47160	28789270	28794925	+	N	Y	Y	OsWAK17 - OsWAK short gene, expressed
Chr2	LOC_Os02g56334	34483996	34486095	+	N	Y	Y	OsWAK18b - OsWAK short gene, expressed
Chr2	LOC_Os02g56350	34492560	34492874	-	N	Y	Y	OsWAK19 - OsWAK short gene, expressed
Chr2	LOC_Os02g56370	34509523	34512674	-	N	Y	Y	OsWAK20 - OsWAK receptor-like protein kinase, expressed
Chr2	LOC_Os02g56380	34516622	34519474	-	N	Y	Y	OsWAK21 - OsWAK receptor-like cytoplasmic kinase OsWAK-RLCK, expressed
Chr2	LOC_Os02g56400	34531556	34534279	-	N	Y	Y	OsWAK22 - OsWAK receptor-like protein kinase, expressed
Chr2	LOC_Os02g56420	34545277	34553609	+	N	Y	Y	OsWAK23 - OsWAK short gene, expressed
Chr2	LOC_Os02g56630	34720866	34723359	+	N	Y	Y	OsWAK24 - OsWAK receptor-like protein kinase, expressed
Chr2	LOC_Os02g57410	35178242	35184158	-	N	Y	N	OTU-like cysteine protease family protein, putative, expressed
Chr2	LOC_Os02g57240	35067976	35072613	+	N	Y	Y	oxidoreductase, aldo/keto reductase family protein, putative, expressed
Chr2	LOC_Os02g42810	25734461	25736672	+	N	Y	Y	oxidoreductase, short chain dehydrogenase/reductase family domain containing protein, expressed
Chr2	LOC_Os02g47350	28914744	28916890	+	N	Y	Y	oxidoreductase, short chain dehydrogenase/reductase family, putative, expressed
Chr2	LOC_Os02g53510	32728419	32729427	-	N	Y	Y	oxidoreductase/ transition metal ion binding protein, putative, expressed
Chr2	LOC_Os02g56580	34660098	34660919	+	N	Y	Y	P21-Rho-binding domain containing protein, putative, expressed
Chr2	LOC_Os02g52790	32282674	32283276	+	N	Y	Y	PB1 domain containing protein, expressed
Chr2	LOC_Os02g56480	34573952	34576173	-	N	Y	Y	PB1 domain containing protein, expressed
Chr2	LOC_Os02g56130	34351407	34353656	+	N	Y	Y	PCNA - Putative DNA replicative polymerase clamp, expressed
Chr2	LOC_Os02g47400	28935436	28939272	+	N	Y	Y	pectinacetylesterase domain containing protein, expressed
Chr2	LOC_Os02g46310	28230669	28232390	+	N	Y	Y	pectinesterase, putative, expressed
Chr2	LOC_Os02g54190	33221268	33223595	-	N	Y	Y	pectinesterase, putative, expressed
Chr2	LOC_Os02g40750	24696856	24698448	-	N	Y	Y	pentatricopeptide domain containing protein, putative, expressed
Chr2	LOC_Os02g41560	24923868	24925349	+	N	Y	Y	pentatricopeptide, putative, expressed
Chr2	LOC_Os02g44480	26922512	26924209	-	N	Y	Y	pentatricopeptide, putative, expressed
Chr2	LOC_Os02g46980	28681681	28683849	-	N	Y	Y	pentatricopeptide, putative, expressed
Chr2	LOC_Os02g49830	30448042	30449508	-	N	Y	Y	pentatricopeptide, putative, expressed
Chr2	LOC_Os02g50280	30698990	30701615	+	N	Y	Y	pentatricopeptide, putative, expressed
Chr2	LOC_Os02g55310	33857140	33859405	-	N	Y	Y	pentatricopeptide, putative, expressed
Chr2	LOC_Os02g53120	32499211	32507151	-	N	Y	Y	Peptidase family C50, putative, expressed
Chr2	LOC_Os02g52420	32081282	32085569	-	N	Y	N	peptidase, M24 family protein, putative, expressed
Chr2	LOC_Os02g45650	27764559	27770785	+	N	Y	Y	peptidase, putative, expressed
Chr2	LOC_Os02g50230	30669185	30673105	+	N	Y	Y	peptidase, putative, expressed
Chr2	LOC_Os02g42320	25454224	25458627	+	N	Y	N	peptidase, T1 family, putative, expressed
Chr2	LOC_Os02g53060	32464769	32468593	-	N	Y	Y	peptidase, T1 family, putative, expressed
Chr2	LOC_Os02g52060	31864920	31865884	-	N	Y	Y	peptide transporter like protein, putative, expressed
Chr2	LOC_Os02g46460	28312589	28316198	-	N	Y	Y	peptide transporter PTR2, putative, expressed
Chr2	LOC_Os02g47090	28749597	28753097	+	N	Y	Y	peptide transporter PTR2, putative, expressed
Chr2	LOC_Os02g48570	29736163	29739722	-	N	Y	N	peptide transporter PTR2, putative, expressed
Chr2	LOC_Os02g52360	32047766	32052325	+	N	Y	Y	peptidyl-prolyl cis-trans isomerase CYP40, putative, expressed
Chr2	LOC_Os02g51570	31591221	31593152	+	N	Y	Y	peptidyl-prolyl cis-trans isomerase, FKBP-type, putative, expressed
Chr2	LOC_Os02g52290	32017733	32019895	-	N	Y	Y	peptidyl-prolyl cis-trans isomerase, FKBP-type, putative, expressed
Chr2	LOC_Os02g50770	30999747	31001765	+	N	Y	Y	peroxidase precursor, putative, expressed
Chr2	LOC_Os02g44220	26762644	26766488	-	N	Y	Y	peroxisomal biogenesis factor 19, putative, expressed
Chr2	LOC_Os02g52720	32253138	32253801	-	N	Y	Y	peroxisomal multifunctional enzyme type 2, putative, expressed
Chr2	LOC_Os02g48800	29867969	29869430	+	N	Y	Y	PHD finger family protein, putative, expressed
Chr2	LOC_Os02g52960	32384631	32396094	+	N	Y	Y	PHD-finger domain containing protein, putative, expressed
Chr2	LOC_Os02g48810	29871368	29875355	+	N	Y	Y	PHD-finger family protein, expressed
Chr2	LOC_Os02g41630	24973386	24977336	-	N	Y	Y	phenylalanine ammonia-lyase, putative, expressed
Chr2	LOC_Os02g41650	24984871	24989388	-	N	Y	Y	phenylalanine ammonia-lyase, putative, expressed
Chr2	LOC_Os02g41670	24992827	24995414	-	N	Y	Y	phenylalanine ammonia-lyase, putative, expressed
Chr2	LOC_Os02g41680	25006467	25009121	-	N	Y	Y	phenylalanine ammonia-lyase, putative, expressed
Chr2	LOC_Os02g54980	33688350	33690488	+	N	Y	Y	pheophorbide a oxygenase, chloroplast precursor, putative, expressed
Chr2	LOC_Os02g44290	26797325	26799208	+	N	Y	Y	phosphatase, putative, expressed
Chr2	LOC_Os02g47570	29069440	29072124	+	N	Y	Y	phosphatase, putative, expressed
Chr2	LOC_Os02g52860	32319364	32323332	-	N	Y	Y	phosphate carrier protein, mitochondrial precursor, putative, expressed
Chr2	LOC_Os02g56510	34609408	34615666	+	N	Y	Y	phosphate transporter 1, putative, expressed
Chr2	LOC_Os02g51970	31823825	31825264	-	N	Y	Y	phosphate-induced protein 1 conserved region domain containing protein, expressed
Chr2	LOC_Os02g52000	31834808	31836353	-	N	Y	Y	phosphate-induced protein 1 conserved region domain containing protein, expressed
Chr2	LOC_Os02g52010	31840427	31841847	-	N	Y	Y	phosphate-induced protein 1 conserved region domain containing protein, expressed
Chr2	LOC_Os02g52040	31851356	31852646	+	N	Y	Y	phosphate-induced protein 1 conserved region domain containing protein, expressed
Chr2	LOC_Os02g40870	24773421	24775040	-	N	Y	Y	phosphatidylinositol N-acetylglucosaminyltransferase subunit C, putative, expressed
Chr2	LOC_Os02g48990	29950661	29956825	-	N	Y	Y	phosphatidylinositol transfer, putative, expressed
Chr2	LOC_Os02g57660	35307392	35313584	-	N	Y	Y	phosphatidylinositol-4-phosphate 5-kinase, putative, expressed
Chr2	LOC_Os02g51590	31597624	31600640	+	N	Y	Y	phosphoglycerate mutase, putative, expressed
Chr2	LOC_Os02g42170	25364634	25365667	+	N	Y	Y	phospholipase, putative, expressed
Chr2	LOC_Os02g48390	29625456	29628118	+	N	Y	Y	phosphoribosyl transferase, putative, expressed
Chr2	LOC_Os02g47020	28701804	28704409	+	N	Y	Y	phosphoribulokinase/Uridine kinase family protein, expressed
Chr2	LOC_Os02g41890	25176090	25179701	-	N	Y	Y	phytosulfokine receptor precursor, putative, expressed
Chr2	LOC_Os02g53720	32886843	32889742	+	N	Y	Y	phytosulfokine receptor precursor, putative, expressed
Chr2	LOC_Os02g57310	35113637	35118769	-	N	Y	Y	pib, putative, expressed
Chr2	LOC_Os02g45070	27330144	27341836	-	N	Y	Y	PINHEAD, putative, expressed
Chr2	LOC_Os02g48850	29886240	29887103	+	N	Y	Y	plant-specific domain TIGR01615 family protein, expressed
Chr2	LOC_Os02g43660	26343570	26345481	-	N	Y	Y	plastocyanin-like domain containing protein, putative, expressed
Chr2	LOC_Os02g48820	29875563	29876705	-	N	Y	Y	plastocyanin-like domain containing protein, putative, expressed
Chr2	LOC_Os02g49350	30157599	30158663	-	N	Y	Y	plastocyanin-like domain containing protein, putative, expressed
Chr2	LOC_Os02g49850	30467542	30468464	+	N	Y	Y	plastocyanin-like domain containing protein, putative, expressed
Chr2	LOC_Os02g52180	31951845	31953098	-	N	Y	Y	plastocyanin-like domain containing protein, putative, expressed
Chr2	LOC_Os02g43220	26046025	26046681	+	N	Y	Y	polyamine oxidase, putative, expressed
Chr2	LOC_Os02g54030	33097336	33098858	+	N	Y	Y	polygalacturonase, putative, expressed
Chr2	LOC_Os02g44780	27120562	27124459	-	N	Y	Y	polyprenyl synthetase, putative, expressed
Chr2	LOC_Os02g49760	30418453	30423404	+	N	Y	N	potassium transporter, putative, expressed
Chr2	LOC_Os02g43080	25940341	25944110	+	N	Y	Y	PPR repeat domain containing protein, putative, expressed
Chr2	LOC_Os02g45590	27735847	27740939	-	N	Y	Y	PPR repeat domain containing protein, putative, expressed
Chr2	LOC_Os02g47360	28917800	28920757	+	N	Y	Y	PPR repeat domain containing protein, putative, expressed
Chr2	LOC_Os02g48122	29463827	29465660	-	N	Y	Y	PPR repeat domain containing protein, putative, expressed
Chr2	LOC_Os02g51480	31529599	31531859	+	N	Y	Y	PPR repeat domain containing protein, putative, expressed
Chr2	LOC_Os02g52220	31975598	31978222	+	N	Y	Y	PPR repeat domain containing protein, putative, expressed
Chr2	LOC_Os02g49730	30398308	30403935	-	N	Y	Y	pre-mRNA processing ribonucleoprotein, binding region, putative, expressed
Chr2	LOC_Os02g55640	34075807	34078160	-	N	Y	Y	proteasome maturation factor UMP1 family protein, expressed
Chr2	LOC_Os02g57750	35362824	35368901	+	N	Y	Y	protein binding protein, putative, expressed
Chr2	LOC_Os02g57420	35190393	35194311	-	N	Y	Y	protein kinase APK1A, chloroplast precursor, putative, expressed
Chr2	LOC_Os02g43290	26090416	26092187	-	N	Y	Y	protein kinase domain containing protein, expressed
Chr2	LOC_Os02g43430	26208969	26213007	-	N	Y	Y	protein kinase domain containing protein, expressed
Chr2	LOC_Os02g44920	27215241	27217719	-	N	Y	Y	protein kinase domain containing protein, expressed
Chr2	LOC_Os02g45750	27837634	27841235	+	N	Y	Y	protein kinase domain containing protein, expressed
Chr2	LOC_Os02g50970	31171936	31180182	+	N	Y	Y	protein kinase domain containing protein, expressed
Chr2	LOC_Os02g54510	33386206	33392896	+	N	Y	N	protein kinase domain containing protein, expressed
Chr2	LOC_Os02g42620	25639087	25641155	-	N	Y	Y	protein kinase, putative, expressed
Chr2	LOC_Os02g44610	27029184	27035743	+	N	Y	Y	protein kinase, putative, expressed
Chr2	LOC_Os02g45130	27372028	27376763	-	N	Y	Y	protein kinase, putative, expressed
Chr2	LOC_Os02g47410	28939743	28948417	-	N	Y	N	protein kinase, putative, expressed
Chr2	LOC_Os02g57700	35334956	35340821	+	N	Y	Y	protein kinase, putative, expressed
Chr2	LOC_Os02g46080	28078822	28081773	-	N	Y	N	protein phosphatase 2C, putative, expressed
Chr2	LOC_Os02g46490	28345982	28350933	+	N	Y	Y	protein phosphatase 2C, putative, expressed
Chr2	LOC_Os02g55560	34026273	34030302	+	N	Y	N	protein phosphatase 2C, putative, expressed
Chr2	LOC_Os02g57390	35162588	35168369	+	N	Y	Y	pumilio-family RNA binding protein, putative, expressed
Chr2	LOC_Os02g46380	28266554	28269626	+	N	Y	N	purine permease, putative, expressed
Chr2	LOC_Os02g44940	27228829	27229723	+	N	Y	Y	RALFL8 - Rapid ALkalinization Factor RALF family protein precursor, expressed
Chr2	LOC_Os02g43690	26368874	26370600	+	N	Y	Y	ras-related protein, putative, expressed
Chr2	LOC_Os02g50860	31084424	31088184	-	N	Y	Y	ras-related protein, putative, expressed
Chr2	LOC_Os02g46770	28555794	28556234	+	N	Y	Y	receptor protein kinase-like protein At4g34220 precursor, putative, expressed
Chr2	LOC_Os02g42370	25488084	25491732	+	N	Y	Y	receptor-like protein kinase 2 precursor, putative, expressed
Chr2	LOC_Os02g52850	32312866	32315992	-	N	Y	Y	receptor-like protein kinase like protein, putative, expressed
Chr2	LOC_Os02g43250	26052820	26054216	-	N	Y	Y	receptor-like protein kinase precursor, putative, expressed
Chr2	LOC_Os02g47120	28759900	28767285	+	N	Y	Y	region found in RelA/SpoT proteins containing protein, expressed
Chr2	LOC_Os02g52430	32088082	32090164	-	N	Y	N	regulator of ribonuclease, putative, expressed
Chr2	LOC_Os02g52450	32092648	32094809	-	N	Y	N	regulator of ribonuclease, putative, expressed
Chr2	LOC_Os02g46120	28108632	28113427	-	N	Y	N	regulatory protein, putative, expressed
Chr2	LOC_Os02g42880	25789239	25791213	-	N	Y	Y	remorin C-terminal domain containing protein, putative, expressed
Chr2	LOC_Os02g44102	26625020	26627870	-	N	Y	Y	remorin C-terminal domain containing protein, putative, expressed
Chr2	LOC_Os02g52810	32286589	32292090	-	N	Y	Y	remorin C-terminal domain containing protein, putative, expressed
Chr2	LOC_Os02g43460	26232908	26238290	+	Y	Y	Y	required to maintain repression 1, putative, expressed
Chr2	LOC_Os02g40510	24569294	24572560	+	N	Y	Y	response regulator receiver domain containing protein, expressed
Chr2	LOC_Os02g42060	25286937	25287918	-	N	Y	Y	response regulator receiver domain containing protein, expressed
Chr2	LOC_Os02g53500	32722940	32727558	-	N	Y	N	RFC5 - Putative clamp loader of PCNA, replication factor C subunit 5, expressed
Chr2	LOC_Os02g48730	29827457	29830453	+	N	Y	Y	rho GDP-dissociation inhibitor 1, putative, expressed
Chr2	LOC_Os02g44330	26820403	26823399	+	N	Y	Y	rho guanine nucleotide exchange factor, putative, expressed
Chr2	LOC_Os02g56050	34309675	34311183	-	N	Y	Y	rhodanese-like domain containing protein, putative, expressed
Chr2	LOC_Os02g45600	27744016	27747252	+	N	Y	Y	rhoGAP domain containing protein, expressed
Chr2	LOC_Os02g44820	27137204	27138288	-	N	Y	Y	rho-GTPase-activating protein-related, putative, expressed
Chr2	LOC_Os02g51780	31711352	31716394	-	N	Y	Y	ribonuclease protein, putative, expressed
Chr2	LOC_Os02g56100	34328237	34333226	+	N	Y	Y	ribonucleoside-diphosphate reductase large subunit, putative, expressed
Chr2	LOC_Os02g57670	35320313	35322987	-	N	Y	Y	ribosomal L9, putative, expressed
Chr2	LOC_Os02g40880	24777727	24779637	-	N	Y	Y	ribosomal protein L14, putative, expressed
Chr2	LOC_Os02g51790	31719721	31722499	+	N	Y	Y	ribosomal protein L29, putative, expressed
Chr2	LOC_Os02g56990	34918111	34920148	+	N	Y	Y	ribosomal protein L37, putative, expressed
Chr2	LOC_Os02g49610	30323240	30325666	-	N	Y	Y	ribosomal protein L7Ae, putative, expressed
Chr2	LOC_Os02g55940	34238929	34242102	+	N	Y	Y	ribosomal protein S15 containing protein, expressed
Chr2	LOC_Os02g56960	34911030	34913524	+	N	Y	Y	ribosomal protein, putative, expressed
Chr2	LOC_Os02g49710	30390464	30391296	+	N	Y	Y	RING finger protein, putative, expressed
Chr2	LOC_Os02g50290	30701962	30703636	-	N	Y	Y	RING zinc finger protein, putative, expressed
Chr2	LOC_Os02g50990	31190742	31193563	+	N	Y	N	RING-H2 finger protein ATL1Q, putative, expressed
Chr2	LOC_Os02g46340	28246409	28247685	+	N	Y	Y	RING-H2 finger protein ATL3J, putative, expressed
Chr2	LOC_Os02g46600	28421053	28423988	-	N	Y	Y	RING-H2 finger protein ATL5G, putative, expressed
Chr2	LOC_Os02g57460	35216213	35217836	+	N	Y	Y	RING-H2 finger protein ATL5G, putative, expressed
Chr2	LOC_Os02g45390	27602320	27606781	+	N	Y	Y	RING-H2 finger protein, putative, expressed
Chr2	LOC_Os02g46100	28096979	28098033	-	N	Y	Y	RING-H2 finger protein, putative, expressed
Chr2	LOC_Os02g50930	31141081	31142664	+	N	Y	Y	RING-H2 finger protein, putative, expressed
Chr2	LOC_Os02g54830	33579496	33581267	-	N	Y	Y	RING-H2 finger protein, putative, expressed
Chr2	LOC_Os02g42450	25539458	25540426	+	N	Y	Y	RIPER1 - Ripening-related family protein precursor, expressed
Chr2	LOC_Os02g49360	30159132	30161718	+	N	Y	Y	RNA methyltransferase domain-containing protein 2, putative, expressed
Chr2	LOC_Os02g49150	30053464	30058543	-	N	Y	Y	RNA polymerase Rpb4, putative, expressed
Chr2	LOC_Os02g49180	30067771	30071645	-	N	Y	Y	RNA polymerase subunit, putative, expressed
Chr2	LOC_Os02g54770	33541861	33546538	-	N	Y	N	RNA recognition motif containing protein, expressed
Chr2	LOC_Os02g40900	24783195	24786565	-	N	Y	Y	RNA recognition motif containing protein, putative, expressed
Chr2	LOC_Os02g48340	29594605	29598901	+	N	Y	N	RNA recognition motif containing protein, putative, expressed
Chr2	LOC_Os02g51890	31781325	31787892	+	N	Y	Y	RNA recognition motif containing protein, putative, expressed
Chr2	LOC_Os02g52140	31916107	31920602	-	N	Y	Y	RNA recognition motif containing protein, putative, expressed
Chr2	LOC_Os02g54690	33491615	33492869	+	N	Y	Y	RNA recognition motif containing protein, putative, expressed
Chr2	LOC_Os02g54700	33493421	33495847	+	N	Y	Y	RNA recognition motif containing protein, putative, expressed
Chr2	LOC_Os02g57010	34922501	34924811	+	N	Y	Y	RNA recognition motif containing protein, putative, expressed
Chr2	LOC_Os02g49820	30444896	30448425	+	N	Y	Y	RNA recognition motif family protein, expressed
Chr2	LOC_Os02g44890	27188019	27191898	-	N	Y	Y	RNA-binding region RNP-1, putative, expressed
Chr2	LOC_Os02g50330	30729063	30736459	+	N	Y	Y	RNA-dependent RNA polymerase, putative, expressed
Chr2	LOC_Os02g54480	33361870	33363847	-	Y	Y	Y	RNA-directed DNA polymerase, putative, expressed
Chr2	LOC_Os02g53680	32832832	32836481	-	N	Y	Y	RPA1A - Putative single-stranded DNA binding complex subunit 1, expressed
Chr2	LOC_Os02g42230	25404409	25408368	-	N	Y	Y	RPA2B - Putative single-stranded DNA binding complex subunit 2, expressed
Chr2	LOC_Os02g57590	35271587	35273660	+	N	Y	N	rRNA 2-O-methyltransferase fibrillarin 2, putative, expressed
Chr2	LOC_Os02g46740	28545174	28548339	+	N	Y	Y	RWD domain containing protein, expressed
Chr2	LOC_Os02g51090	31249160	31250608	-	N	Y	Y	RWP-RK domain-containing protein, putative, expressed
Chr2	LOC_Os02g40460	24531291	24534829	-	N	Y	Y	S1 RNA binding domain containing protein, expressed
Chr2	LOC_Os02g54150	33192323	33198654	+	N	Y	Y	SAC domain containing protein, putative, expressed
Chr2	LOC_Os02g54254	33253087	33266582	-	N	Y	N	saccharopine dehydrogenase, putative, expressed
Chr2	LOC_Os02g48770	29850372	29852551	+	N	Y	Y	SAM dependent carboxyl methyltransferase, putative, expressed
Chr2	LOC_Os02g44360	26841585	26844331	+	N	Y	Y	scarecrow transcription factor family protein, putative, expressed
Chr2	LOC_Os02g44370	26852079	26855064	+	N	Y	Y	scarecrow, putative, expressed
Chr2	LOC_Os02g54530	33405035	33405605	+	N	Y	Y	SCP-like extracellular protein, expressed
Chr2	LOC_Os02g54540	33408068	33408586	+	N	Y	Y	SCP-like extracellular protein, expressed
Chr2	LOC_Os02g54560	33424949	33426562	+	N	Y	Y	SCP-like extracellular protein, expressed
Chr2	LOC_Os02g54570	33427245	33427781	-	N	Y	Y	SCP-like extracellular protein, expressed
Chr2	LOC_Os02g44111	26663263	26667682	-	N	Y	Y	sec20 domain containing protein, expressed
Chr2	LOC_Os02g51430	31501018	31512420	-	N	Y	N	SEC6, putative, expressed
Chr2	LOC_Os02g47010	28696678	28700851	+	N	Y	Y	secretory carrier-associated membrane protein, putative, expressed
Chr2	LOC_Os02g57450	35207612	35211426	-	N	Y	Y	Ser/Thr protein phosphatase family protein, putative, expressed
Chr2	LOC_Os02g43850	26476656	26481238	-	N	Y	Y	serine esterase family protein, putative, expressed
Chr2	LOC_Os02g54580	33429949	33433753	+	N	Y	Y	serine esterase family protein, putative, expressed
Chr2	LOC_Os02g54590	33434089	33439214	+	N	Y	Y	serine threonine kinase, putative, expressed
Chr2	LOC_Os02g40454	24526907	24530961	-	N	Y	N	serine/threonine protein phosphatase 2A 55 kDa regulatory subunit B, putative, expressed
Chr2	LOC_Os02g57080	34944973	34952003	-	N	Y	N	serine/threonine-protein kinase, putative, expressed
Chr2	LOC_Os02g55610	34058139	34059033	-	N	Y	Y	serine-rich protein, putative, expressed
Chr2	LOC_Os02g40770	24707985	24717301	+	N	Y	Y	SET domain containing protein, expressed
Chr2	LOC_Os02g47900	29302871	29307215	+	N	Y	Y	SET domain protein SDG117, putative, expressed
Chr2	LOC_Os02g49326	30144260	30148692	+	N	Y	Y	SET domain-containing protein, putative, expressed
Chr2	LOC_Os02g50100	30593495	30596223	+	N	Y	Y	SET domain-containing protein, putative, expressed
Chr2	LOC_Os02g51410	31491698	31494353	+	N	Y	N	shikimate kinase, putative, expressed
Chr2	LOC_Os02g42790	25727478	25729411	+	N	Y	Y	short-chain dehydrogenase/reductase, putative, expressed
Chr2	LOC_Os02g55570	34030829	34034442	-	N	Y	Y	shugoshin-1, putative, expressed
Chr2	LOC_Os02g57710	35341719	35347457	+	N	Y	Y	signal peptide peptidase-like 2B, putative, expressed
Chr2	LOC_Os02g52250	31995218	31997697	-	N	Y	Y	SKIP/SNW domain containing protein, expressed
Chr2	LOC_Os02g48670	29799451	29800579	-	N	Y	Y	slowmo homolog, putative, expressed
Chr2	LOC_Os02g46660	28478607	28481356	-	N	Y	Y	SNARE associated Golgi protein, putative, expressed
Chr2	LOC_Os02g57510	35234126	35238028	+	N	Y	Y	SNARE domain containing protein, putative, expressed
Chr2	LOC_Os02g55080	33734390	33737329	-	N	Y	Y	snf1-related kinase interactor 2, putative, expressed
Chr2	LOC_Os02g52510	32125277	32134832	-	Y	Y	Y	SNF2 family N-terminal domain containing protein, expressed
Chr2	LOC_Os02g43110	25957160	25959377	-	N	Y	Y	sodium/calcium exchanger 1 precursor, putative, expressed
Chr2	LOC_Os02g47600	29081821	29085864	-	N	Y	Y	soluble inorganic pyrophosphatase, putative, expressed
Chr2	LOC_Os02g52940	32374870	32378546	+	N	Y	Y	soluble inorganic pyrophosphatase, putative, expressed
Chr2	LOC_Os02g51150	31299571	31301958	+	N	Y	Y	sphingolipid C4-hydroxylase SUR2, putative, expressed
Chr2	LOC_Os02g42660	25660296	25664363	+	N	Y	Y	sphingolipid delta desaturase, putative, expressed
Chr2	LOC_Os02g49950	30518022	30522430	+	N	Y	Y	spotted leaf 11, putative, expressed
Chr2	LOC_Os02g42270	25414711	25415658	-	N	Y	Y	stage II sporulation protein E, putative, expressed
Chr2	LOC_Os02g51070	31232888	31238210	-	N	Y	Y	starch synthase, putative, expressed
Chr2	LOC_Os02g53040	32461128	32462832	+	N	Y	Y	STE_MEKK_ste11_MAP3K.11 - STE kinases include homologs to sterile 7, sterile 11 and sterile 20 from yeast, expressed
Chr2	LOC_Os02g54900	33623756	33630043	+	N	Y	Y	STE_PAK_Ste20_STLK.2 - STE kinases include homologs to sterile 7, sterile 11 and sterile 20 from yeast, expressed
Chr2	LOC_Os02g53840	32976864	32977977	+	N	Y	Y	subtilisin N-terminal Region family protein, expressed
Chr2	LOC_Os02g40830	24741749	24747965	+	N	Y	N	succinyl-CoA ligase beta-chain, mitochondrial precursor, putative, expressed
Chr2	LOC_Os02g49320	30139655	30143452	-	N	Y	Y	sucrase-related, putative, expressed
Chr2	LOC_Os02g45890	27967467	27968844	-	N	Y	Y	sulfotransferase domain containing protein, expressed
Chr2	LOC_Os02g49190	30072267	30074360	+	N	Y	Y	SWI/SNF-related matrix-associated actin-dependent regulator of chromatin subfamily B member 1, putative, expressed
Chr2	LOC_Os02g47440	28967576	28973106	-	N	Y	N	syntaxin, putative, expressed
Chr2	LOC_Os02g45540	27709065	27713159	+	N	Y	Y	synthase, putative, expressed
Chr2	LOC_Os02g48000	29373018	29381091	-	N	Y	Y	TBC domain containing protein, expressed
Chr2	LOC_Os02g56570	34654198	34658863	+	N	Y	Y	TBC domain containing protein, expressed
Chr2	LOC_Os02g42380	25497325	25498429	+	N	Y	Y	TCP family transcription factor, putative, expressed
Chr2	LOC_Os02g51310	31416861	31417678	+	N	Y	Y	TCP family transcription factor, putative, expressed
Chr2	LOC_Os02g51280	31396707	31399105	+	N	Y	Y	TCP-domain protein, putative, expressed
Chr2	LOC_Os02g44730	27103466	27106378	+	N	Y	Y	tetracycline transporter protein, putative, expressed
Chr2	LOC_Os02g49630	30330002	30332660	+	N	Y	Y	tetraspanin family protein, putative, expressed
Chr2	LOC_Os02g57470	35218310	35221098	-	N	Y	Y	tetratricopeptide repeat containing protein, putative, expressed
Chr2	LOC_Os02g47880	29287705	29291634	-	N	Y	Y	tetratricopeptide repeat domain containing protein, expressed
Chr2	LOC_Os02g48620	29763616	29775052	-	N	Y	N	tetratricopeptide repeat, putative, expressed
Chr2	LOC_Os02g53050	32462322	32464628	-	N	Y	Y	tetratricopeptide-like helical, putative, expressed
Chr2	LOC_Os02g57340	35122839	35126816	+	N	Y	Y	tetratricopeptide-like helical, putative, expressed
Chr2	LOC_Os02g44134	26701872	26706424	-	N	Y	Y	thioesterase family protein, putative, expressed
Chr2	LOC_Os02g44200	26754927	26757145	-	N	Y	Y	thioesterase family protein, putative, expressed
Chr2	LOC_Os02g56900	34879480	34881094	-	N	Y	Y	thioredoxin family protein, putative, expressed
Chr2	LOC_Os02g48290	29550948	29554249	+	N	Y	Y	thioredoxin reductase 2, putative, expressed
Chr2	LOC_Os02g42700	25679712	25683601	-	N	Y	Y	thioredoxin, putative, expressed
Chr2	LOC_Os02g53400	32684150	32686062	+	N	Y	Y	thioredoxin, putative, expressed
Chr2	LOC_Os02g57380	35158955	35160179	+	N	Y	N	thioredoxin, putative, expressed
Chr2	LOC_Os02g42960	25855532	25859143	+	N	Y	Y	thylakoid lumenal protein, putative, expressed
Chr2	LOC_Os02g49470	30232042	30232725	+	N	Y	Y	tic20 protein-related, putative, expressed
Chr2	LOC_Os02g51770	31707658	31710991	+	N	Y	N	TLD family protein, putative, expressed
Chr2	LOC_Os02g54990	33690739	33694148	-	N	Y	Y	TMS membrane protein/tumour differentially expressed protein, putative, expressed
Chr2	LOC_Os02g45870	27962106	27965273	+	N	Y	Y	tobamovirus multiplication protein, putative, expressed
Chr2	LOC_Os02g53230	32584567	32591372	+	N	Y	Y	transcription elongation factor SPT5 homolog 1, putative, expressed
Chr2	LOC_Os02g47370	28921176	28921795	-	N	Y	Y	transcription factor TF2, putative, expressed
Chr2	LOC_Os02g42200	25379779	25392811	-	N	Y	Y	transcription factor-related, putative, expressed
Chr2	LOC_Os02g43750	26395953	26403263	-	N	Y	Y	transcription initiation factor, putative, expressed
Chr2	LOC_Os02g56880	34862547	34872882	-	N	Y	Y	transcriptional corepressor LEUNIG, putative, expressed
Chr2	LOC_Os02g43670	26348650	26353479	-	N	Y	Y	transferase family protein, putative, expressed
Chr2	LOC_Os02g57480	35222052	35224134	-	N	Y	Y	transferase family protein, putative, expressed
Chr2	LOC_Os02g56740	34784156	34793387	+	N	Y	Y	translation initiation factor eIF-2B subunit epsilon, putative, expressed
Chr2	LOC_Os02g55120	33758966	33762633	-	N	Y	Y	translation initiation factor IF-3, putative, expressed
Chr2	LOC_Os02g49050	29984554	29987659	+	N	Y	N	transmembrane 9 superfamily member, putative, expressed
Chr2	LOC_Os02g55440	33956291	33959749	-	N	Y	Y	transmembrane 9 superfamily member, putative, expressed
Chr2	LOC_Os02g44980	27244828	27246981	+	N	Y	Y	transmembrane amino acid transporter protein, putative, expressed
Chr2	LOC_Os02g54730	33511971	33517881	-	N	Y	Y	transmembrane amino acid transporter protein, putative, expressed
Chr2	LOC_Os02g44910	27208202	27212647	-	N	Y	Y	transmembrane protein, putative, expressed
Chr2	LOC_Os02g43620	26323316	26326135	+	N	Y	Y	transporter, major facilitator family, putative, expressed
Chr2	LOC_Os02g41780	25119033	25122992	+	N	Y	Y	transporter-related, putative, expressed
Chr2	LOC_Os02g49260	30105730	30109691	+	N	Y	Y	transporter-related, putative, expressed
Chr2	LOC_Os02g43700	26379459	26381683	+	N	Y	Y	triacylglycerol lipase like protein, putative, expressed
Chr2	LOC_Os02g44810	27134555	27136740	+	N	Y	Y	tRNA pseudouridine synthase family protein, putative, expressed
Chr2	LOC_Os02g53770	32934144	32945156	+	N	Y	Y	tRNA synthetase class I, putative, expressed
Chr2	LOC_Os02g51830	31748768	31754456	-	N	Y	Y	tRNA synthetase class II core domain containing protein, expressed
Chr2	LOC_Os02g41470	24848174	24860112	-	N	Y	N	tRNA synthetases class II domain containing protein, expressed
Chr2	LOC_Os02g46130	28113604	28118991	+	N	Y	Y	tRNA synthetases class II domain containing protein, expressed
Chr2	LOC_Os02g45900	27970104	27972033	-	N	Y	Y	tRNA-splicing endonuclease positive effector-related, putative, expressed
Chr2	LOC_Os02g45910	27977587	27979810	-	N	Y	Y	tRNA-splicing endonuclease positive effector-related, putative, expressed
Chr2	LOC_Os02g51660	31636492	31638258	+	N	Y	Y	trpH, putative, expressed
Chr2	LOC_Os02g57150	35002742	35004795	+	N	Y	Y	tubulin-specific chaperone A, putative, expressed
Chr2	LOC_Os02g55320	33859825	33864842	-	N	Y	Y	two-component response regulator, putative, expressed
Chr2	LOC_Os02g53160	32538138	32542097	-	N	Y	Y	tyrosine phosphatase family protein, putative, expressed
Chr2	LOC_Os02g53750	32915308	32918514	-	N	Y	Y	tyrosine protein kinase domain containing protein, putative, expressed
Chr2	LOC_Os02g57560	35263166	35265393	-	N	Y	Y	tyrosine protein kinase domain containing protein, putative, expressed
Chr2	LOC_Os02g49030	29977300	29978603	-	N	Y	Y	tyrosyl-tRNA synthetase, putative, expressed
Chr2	LOC_Os02g46650	28472825	28478009	+	N	Y	Y	ubiquitin carboxyl-terminal hydrolase domain containing protein, expressed
Chr2	LOC_Os02g55180	33797366	33803864	+	N	Y	Y	ubiquitin carboxyl-terminal hydrolase domain containing protein, expressed
Chr2	LOC_Os02g43760	26404857	26409513	+	N	Y	Y	ubiquitin carboxyl-terminal hydrolase, family 1, putative, expressed
Chr2	LOC_Os02g57630	35293411	35296555	+	N	Y	N	ubiquitin carboxyl-terminal hydrolase, family 1, putative, expressed
Chr2	LOC_Os02g42314	25450214	25454110	-	N	Y	N	ubiquitin-conjugating enzyme, putative, expressed
Chr2	LOC_Os02g48910	29919237	29920338	-	N	Y	Y	ubiquitin-conjugating enzyme, putative, expressed
Chr2	LOC_Os02g48920	29921653	29923177	-	N	Y	Y	ubiquitin-conjugating enzyme, putative, expressed
Chr2	LOC_Os02g48950	29931627	29933879	-	N	Y	Y	ubiquitin-conjugating enzyme, putative, expressed
Chr2	LOC_Os02g46500	28352052	28353541	+	N	Y	Y	U-box, putative, expressed
Chr2	LOC_Os02g42280	25423693	25426421	-	N	Y	Y	UDP-glucoronosyl/UDP-glucosyl transferase family protein, putative, expressed
Chr2	LOC_Os02g44510	26943091	26951443	+	N	Y	Y	UDP-glucose glycoprotein glucosyltransferase 1 precursor, putative, expressed
Chr2	LOC_Os02g54890	33618241	33620330	+	N	Y	Y	UDP-glucuronate 4-epimerase, putative, expressed
Chr2	LOC_Os02g52550	32155213	32156482	+	N	Y	Y	uncharacterized Cys-rich domain containing protein, putative, expressed
Chr2	LOC_Os02g45520	27696287	27702193	+	N	Y	Y	uncharacterized membrane protein, putative, expressed
Chr2	LOC_Os02g44770	27117991	27122440	+	N	Y	Y	uncharacterized mscS family protein, putative, expressed
Chr2	LOC_Os02g45690	27798048	27803943	+	N	Y	Y	uncharacterized mscS family protein, putative, expressed
Chr2	LOC_Os02g55020	33706516	33708848	+	N	Y	Y	uncharacterized PPR-repeat protein, putative, expressed
Chr2	LOC_Os02g48130	29465660	29468073	+	N	Y	Y	uncharacterized protein At1g26090, chloroplast precursor, putative, expressed
Chr2	LOC_Os02g41770	25109674	25113176	+	N	Y	Y	uncharacterized protein PA4923, putative, expressed
Chr2	LOC_Os02g56970	34913714	34915486	+	N	Y	Y	uncharacterized protein yqjG, putative, expressed
Chr2	LOC_Os02g47650	29113548	29115698	+	N	Y	Y	universal stress protein domain containing protein, putative, expressed
Chr2	LOC_Os02g47840	29260063	29265497	-	N	Y	Y	universal stress protein domain containing protein, putative, expressed
Chr2	LOC_Os02g53320	32643525	32644843	+	N	Y	Y	universal stress protein domain containing protein, putative, expressed
Chr2	LOC_Os02g47860	29277607	29283921	+	N	Y	N	uridine kinase, putative, expressed
Chr2	LOC_Os02g47320	28898090	28900862	-	N	Y	Y	vacuolar ATPase G subunit, putative, expressed
Chr2	LOC_Os02g55980	34259963	34263088	-	N	Y	Y	vacuolar protein sorting 55 family protein, putative, expressed
Chr2	LOC_Os02g42580	25591926	25595149	-	N	Y	Y	vacuolar protein-sorting protein bro1, putative, expressed
Chr2	LOC_Os02g43010	25890441	25895244	-	N	Y	Y	vacuolar-processing enzyme precursor, putative, expressed
Chr2	LOC_Os02g55990	34263983	34265816	+	N	Y	Y	vesicle-associated membrane protein, putative, expressed
Chr2	LOC_Os02g46962	28673002	28676872	+	N	Y	Y	VHS and GAT domain containing protein, expressed
Chr2	LOC_Os02g51740	31694127	31697506	+	N	Y	Y	VQ domain containing protein, putative, expressed
Chr2	LOC_Os02g42110	25317197	25321441	+	N	Y	Y	wall-associated receptor kinase-like 22 precursor, putative, expressed
Chr2	LOC_Os02g40784	24718047	24724120	-	N	Y	Y	WAX2, putative, expressed
Chr2	LOC_Os02g56920	34889555	34893873	-	N	Y	Y	WAX2, putative, expressed
Chr2	LOC_Os02g55340	33885845	33893775	-	N	Y	Y	WD domain and HEAT domain containing protein, putative, expressed
Chr2	LOC_Os02g44380	26867009	26880493	-	N	Y	Y	WD domain containing protein, putative, expressed
Chr2	LOC_Os02g45810	27906289	27909389	-	N	Y	N	WD domain, G-beta repeat domain containing protein, expressed
Chr2	LOC_Os02g49090	30015996	30025935	-	N	Y	N	WD domain, G-beta repeat domain containing protein, expressed
Chr2	LOC_Os02g50740	30986860	30988403	+	N	Y	Y	WD domain, G-beta repeat domain containing protein, expressed
Chr2	LOC_Os02g57220	35056930	35062529	-	N	Y	Y	WD domain, G-beta repeat domain containing protein, expressed
Chr2	LOC_Os02g47180	28802793	28805992	+	N	Y	Y	WD repeat-containing protein, putative, expressed
Chr2	LOC_Os02g42590	25619021	25624875	+	N	Y	N	WD-40 repeat family protein, putative, expressed
Chr2	LOC_Os02g48964	29934369	29941648	-	N	Y	Y	WD-40 repeat family protein, putative, expressed
Chr2	LOC_Os02g54500	33372415	33380829	+	N	Y	Y	WD40-like, putative, expressed
Chr2	LOC_Os02g41920	25194429	25194887	-	N	Y	Y	white-brown complex homolog protein 8, putative, expressed
Chr2	LOC_Os02g51710	31676446	31677556	+	N	Y	Y	wound/stress protein, putative, expressed
Chr2	LOC_Os02g53100	32489017	32495070	+	N	Y	Y	WRKY32, expressed
Chr2	LOC_Os02g43560	26280253	26283914	-	N	Y	Y	WRKY34, expressed
Chr2	LOC_Os02g47060	28726783	28730933	+	N	Y	Y	WRKY66, expressed
Chr2	LOC_Os02g53740	32904581	32913772	+	N	Y	N	XI-I, putative, expressed
Chr2	LOC_Os02g48450	29667743	29669662	+	N	Y	Y	xylem cysteine proteinase 2 precursor, putative, expressed
Chr2	LOC_Os02g52560	32164510	32167819	+	N	Y	Y	xyloglucan fucosyltransferase, putative, expressed
Chr2	LOC_Os02g52590	32177117	32179124	+	N	Y	Y	xyloglucan fucosyltransferase, putative, expressed
Chr2	LOC_Os02g52610	32179355	32187431	+	N	Y	Y	xyloglucan fucosyltransferase, putative, expressed
Chr2	LOC_Os02g52630	32191247	32193989	+	N	Y	Y	xyloglucan fucosyltransferase, putative, expressed
Chr2	LOC_Os02g52640	32197044	32199488	+	N	Y	Y	xyloglucan fucosyltransferase, putative, expressed
Chr2	LOC_Os02g42950	25839311	25841989	-	N	Y	N	YABBY domain containing protein, putative, expressed
Chr2	LOC_Os02g52880	32326080	32330135	-	N	Y	Y	ybaK/prolyl-tRNA synthetase family protein, putative, expressed
Chr2	LOC_Os02g57020	34925371	34926272	+	N	Y	Y	YCF37, putative, expressed
Chr2	LOC_Os02g49070	29997568	30002813	-	N	Y	Y	ZAC, putative, expressed
Chr2	LOC_Os02g47770	29206032	29208132	-	N	Y	Y	ZF-HD protein dimerisation region containing protein, expressed
Chr2	LOC_Os02g49970	30528645	30531120	+	N	Y	Y	ZIM motif family protein, expressed
Chr2	LOC_Os02g55000	33694720	33698578	-	N	Y	Y	zinc finger CCCH-type with G patch domain-containing protein, putative, expressed
Chr2	LOC_Os02g40664	24645498	24651204	-	N	Y	Y	zinc finger family protein, putative, expressed
Chr2	LOC_Os02g45240	27480263	27484487	-	N	Y	Y	zinc finger family protein, putative, expressed
Chr2	LOC_Os02g54624	33456910	33461552	+	N	Y	Y	zinc finger family protein, putative, expressed
Chr2	LOC_Os02g56280	34439761	34444762	-	N	Y	Y	zinc finger family protein, putative, expressed
Chr2	LOC_Os02g44090	26616436	26617346	-	N	Y	Y	zinc finger protein, putative, expressed
Chr2	LOC_Os02g44280	26789991	26790875	-	N	Y	Y	zinc finger protein, putative, expressed
Chr2	LOC_Os02g52910	32349914	32352663	-	N	Y	Y	zinc finger protein, putative, expressed
Chr2	LOC_Os02g42690	25671123	25673590	-	N	Y	N	zinc finger, C3HC4 type domain containing protein, expressed
Chr2	LOC_Os02g43120	25967752	25968734	-	N	Y	Y	zinc finger, C3HC4 type domain containing protein, expressed
Chr2	LOC_Os02g44700	27082947	27083411	+	N	Y	Y	zinc finger, C3HC4 type domain containing protein, expressed
Chr2	LOC_Os02g45710	27807052	27808334	-	N	Y	Y	zinc finger, C3HC4 type domain containing protein, expressed
Chr2	LOC_Os02g45780	27886977	27888250	-	N	Y	Y	zinc finger, C3HC4 type domain containing protein, expressed
Chr2	LOC_Os02g49550	30282358	30284007	+	N	Y	Y	zinc finger, C3HC4 type domain containing protein, expressed
Chr2	LOC_Os02g52210	31967796	31970030	+	N	Y	Y	zinc finger, C3HC4 type domain containing protein, expressed
Chr2	LOC_Os02g52870	32324316	32326103	+	N	Y	Y	zinc finger, C3HC4 type domain containing protein, expressed
Chr2	LOC_Os02g55480	33975822	33978368	+	N	Y	N	zinc finger, C3HC4 type domain containing protein, expressed
Chr2	LOC_Os02g55520	33990620	33996854	-	N	Y	Y	zinc finger, C3HC4 type domain containing protein, expressed
Chr2	LOC_Os02g40810	24728245	24733171	-	N	Y	Y	Zinc finger, ZZ type domain containing protein, expressed
Chr2	LOC_Os02g52460	32095322	32098710	-	N	Y	Y	zinc knuckle domain containing protein, expressed
Chr2	LOC_Os02g49670	30352699	30356937	-	N	Y	Y	zinc knuckle family protein, expressed
Chr2	LOC_Os02g44260	26781596	26782633	-	N	Y	Y	zinc-binding protein, putative, expressed
Chr2	LOC_Os02g46610	28435057	28436702	-	N	Y	Y	zinc-binding protein, putative, expressed
Chr2	LOC_Os02g44120	26668796	26671144	+	N	Y	Y	ZOS2-13 - C2H2 zinc finger protein, expressed
Chr2	LOC_Os02g44130	26689426	26690912	+	N	Y	Y	ZOS2-14 - C2H2 zinc finger protein, expressed
Chr2	LOC_Os02g45054	27316020	27318887	+	N	Y	N	ZOS2-15 - C2H2 zinc finger protein, expressed
Chr2	LOC_Os02g47920	29318631	29320672	+	N	Y	Y	ZOS2-16 - C2H2 zinc finger protein, expressed
Chr2	LOC_Os02g53530	32750101	32751400	-	N	Y	Y	ZOS2-17 - C2H2 zinc finger protein, expressed
Chr2	LOC_Os02g57550	35261258	35261845	-	N	Y	Y	ZOS2-18 - C2H2 zinc finger protein, expressed
Chr2	LOC_Os02g45980	28014822	28020814	+	N	Y	Y	ZR1 protein, putative, expressed

## Sheet: Sup Table. 5
Supplementary Table 5. Haplotype information and nsSNPs across ten different anaerobic germination regulating genes in the Bengal and Assam Aus Panel
										Adjusted P-values of Games-Howell test
	Gene	Gene id	Start (bp)	End (bp)	nsSNP Position	Nipp. Seq.	Hap A	Hap B	Hap C	Hap A- Hap B	Hap A- Hap C	Hap B- Hap C
1	OsARF8	LOC_Os02g41800	25133442	25136111	25134222	GG	GG	AA	GG
		Os02g0628600			25135558	GG	AA	GG	GG
					No. of genotypes		16	21	217
					AG%		22.4	33.6	33.1	0.063	0.001**	o.997
2	OsNCED1	LOC_Os02g47510	29026070	29028259	29027942	TT	TT	CC	-
		Os02g0704000			29027975	AA	AA	GG	-
					No. of genotypes		135	116	-
					AG%		31.1	35.6	-	0.045*	-	-
3	OsERF1093834.1	LOC_Os02g52670	32204392	32205335	32205001	TT	AA	TT	-
		Os02g0764700			No. of genotypes		40	208	-
					AG%		37.8	31.8	-	0.047*	-	-
4	OsTPS5	LOC_Os02g54820	33569263	33574120	33570743	AA	AA	AA	CC
		Os02g0790500			33571460	CC	CC	AA	CC
					No. of genotypes		122	95	37
					AG%		35.6	33.1	24.5	0.562	0**	0.01*
5	OsTPP1	LOC_Os02g44230	26767603	26771633
		Os02g0661100			26768242	CC	TT	CC	CC
					26768540	TT	TT	TT	CC
					No. of genotypes		17	137	100	0**	0**	0.325
					AG%		19.53	32.66	35.94
6	OsPIP1	LOC_Os02g57720	35349673	35351454	35349952	TT	CC	TT	-
		Os02g0823100			No. of genotypes		90	164	-
					AG%		27.9	33.21	-	0.009*	-	-
7	OsNIR	LOC_Os02g52730	32254049	32257357	32254920	TT	CC	TT	-
		Os02g0765900			32256918	AA	GG	AA	-
					32256928	CC	TT	CC	-
					32257072	GG	AA	GG	-
					32257348	GG	TT	GG	-
					No. of genotypes		44	210	-
					AG%		38.3	31.8	-	0.016*	-	-
8	OsALDH2A	LOC_Os02g49720	30392547	30396656	30395020	GG	CC	GG	-
		Os02g0730000			No. of genotypes		119	135	-
					AG%		30.8	35.3	-	0.043*	-	-
9	OsGA20OX9	LOC_Os02g41954	25199386	25203742	25203252	CC	CC	CC	TT
		Os02g0630300			25203261	GG	AA	GG	GG
					No. of genotypes		115	120	19
					AG%		34.1	31.5	35.7	0.494	0.929	0.616
10	OsACO3	LOC_Os02g53180	32558635	32562705	32558746	TT	TT	CC	-
		Os02g0771600			32558763	CC	CC	TT	-
					32558773	AA	AA	GG	-
					32558829	GG	GG	AA	-
					32558839	CC	CC	TT	-
					32558872	AA	AA	GG	-
					32560941	CC	CC	TT	-
					No. of genotypes		193	63	-
					AG%		33.6	31.1	-	0.304	-	-

## Sheet: S.Table. 6
Supplementary Table 6. List of the markers used in study to identify polymorphic markers between CR Dhan 801 & ARC 10424
Sr. No	Marker	Chr. No
1	RM10005	1
2	RM10009	1
3	RM10078	1
4	RM10236	1
5	RM10249	1
6	RM10252	1
7	RM1032	1
8	RM10396	1
9	RM104*	1
10	RM10417	1
11	RM10434	1
12	RM10551	1
13	RM10676	1
14	RM10694*	1
15	RM10701	1
16	RM11229	1
17	RM11239	1
18	RM11409	1
19	RM1167	1
20	RM11701	1
21	RM11764	1
22	RM11808	1
23	RM11810	1
24	RM11812	1
25	RM11813	1
26	RM11814	1
27	RM11817	1
28	RM11943	1
29	RM12023	1
30	RM12092	1
31	RM12140	1
32	RM12141	1
33	RM12142	1
34	RM12145	1
35	RM12147	1
36	RM12151	1
37	RM12154	1
38	RM12156	1
39	RM12157	1
40	RM12158	1
41	RM1216	1
42	RM12160	1
43	RM12161	1
44	RM12162	1
45	RM12166	1
46	RM12167	1
47	RM12253	1
48	RM12276	1
49	RM12281	1
50	RM12289	1
51	RM12290	1
52	RM1231	1
53	RM1232*	1
54	RM128*	1
55	RM1282	1
56	RM129	1
57	RM1344	1
58	RM1360	1
59	RM1361	1
60	RM165	1
61	RM1843	1
62	RM212	1
63	RM243	1
64	RM246*	1
65	RM259*	1
66	RM297	1
67	RM302	1
68	RM314*	1
69	RM315	1
70	RM3403	1
71	RM3440	1
72	RM3475	1
73	RM3482	1
74	RM3602	1
75	RM3746	1
76	RM3825	1
77	RM3877*	1
78	RM414	1
79	RM431*	1
80	RM443	1
81	RM462	1
82	RM472	1
83	RM486*	1
84	RM488	1
85	RM493	1
86	RM495	1
87	RM5	1
88	RM529	1
89	RM5310*	1
90	RM5461	1
91	RM576	1
92	RM5914*	1
93	RM5989	1
94	RM600	1
95	RM6198	1
96	RM6292	1
97	RM6333	1
98	RM6464	1
99	RM6547	1
100	RM6651	1
101	RM6696	1
102	RM6784	1
103	RM7075	1
104	RM7075*	1
105	RM7405	1
106	RM8079	1
107	RM8084	1
108	RM8085	1
109	RM8098	1
110	RM8100	1
111	RM8110	1
112	RM8144	1
113	RM9*	1
114	RM109	2
115	RM1106	2
116	RM12460	2
117	RM12569	2
118	RM12570	2
119	RM12949	2
120	RM12991	2
121	RM12992	2
122	RM12993	2
123	RM12995	2
124	RM12997	2
125	RM13000	2
126	RM13001	2
127	RM13002	2
128	RM13004	2
129	RM13006	2
130	RM13010	2
131	RM13012	2
132	RM13013	2
133	RM13024	2
134	RM13025	2
135	RM13026	2
136	RM13027	2
137	RM13028	2
138	RM13030	2
139	RM13034	2
140	RM13035	2
141	RM13036	2
142	RM13067	2
143	RM13150	2
144	RM13151	2
145	RM13152	2
146	RM13154	2
147	RM13155	2
148	RM13156	2
149	RM13335	2
150	RM1342	2
151	RM13433	2
152	RM13585	2
153	RM13690	2
154	RM1385	2
155	RM174	2
156	RM207*	2
157	RM208	2
158	RM233A	2
159	RM236*	2
160	RM250	2
161	RM263*	2
162	RM2770	2
163	RM279*	2
164	RM2792	2
165	RM318	2
166	RM324*	2
167	RM3390	2
168	RM341*	2
169	RM3542	2
170	RM3549	2
171	RM3685	2
172	RM3688	2
173	RM3703	2
174	RM3857	2
175	RM425	2
176	RM4355	2
177	RM450	2
178	RM452	2
179	RM492	2
180	RM526	2
181	RM530	2
182	RM5378	2
183	RM5430	2
184	RM550	2
185	RM555	2
186	RM5607	2
187	RM573	2
188	RM5791	2
189	RM599	2
190	RM6318*	2
191	RM6911	2
192	RM1230	3
193	RM132	3
194	RM1352	3
195	RM14260	3
196	RM14275	3
197	RM14283	3
198	RM14288	3
199	RM14304	3
200	RM14307	3
201	RM14320	3
202	RM14321	3
203	RM14360	3
204	RM14394	3
205	RM14417	3
206	RM14430	3
207	RM14820	3
208	RM14960	3
209	RM14978	3
210	RM14996	3
211	RM15008	3
212	RM15026	3
213	RM15123	3
214	RM15139	3
215	RM15191	3
216	RM15195	3
217	RM15225	3
218	RM15508	3
219	RM15605	3
220	RM15919	3
221	RM15920	3
222	RM15921*	3
223	RM15924	3
224	RM15925	3
225	RM15926	3
226	RM15935	3
227	RM16	3
228	RM16008	3
229	RM16009	3
230	RM16010	3
231	RM16012	3
232	RM16015	3
233	RM16017	3
234	RM16018	3
235	RM16019	3
236	RM16024	3
237	RM16026	3
238	RM16027	3
239	RM16028	3
240	RM16030	3
241	RM16031	3
242	RM16033	3
243	RM16034	3
244	RM16035	3
245	RM16037	3
246	RM16038	3
247	RM16041	3
248	RM16200	3
249	RM168*	3
250	RM175	3
251	RM218*	3
252	RM22	3
253	RM232*	3
254	RM2334	3
255	RM282*	3
256	RM3117	3
257	RM3166	3
258	RM3199	3
259	RM3387	3
260	RM3400	3
261	RM3436	3
262	RM3646	3
263	RM3719	3
264	RM3766	3
265	RM3829	3
266	RM3894*	3
267	RM4108	3
268	RM426	3
269	RM468	3
270	RM4683	3
271	RM487	3
272	RM489	3
273	RM514*	3
274	RM517	3
275	RM520	3
276	RM523	3
277	RM545	3
278	RM5474	3
279	RM5626	3
280	RM569	3
281	RM570*	3
282	RM60	3
283	RM6283	3
284	RM6483	3
285	RM6806	3
286	RM6881	3
287	RM6970	3
288	RM7072	3
289	RM7370	3
290	RM7389	3
291	RM1112	4
292	RM1113	4
293	RM124	4
294	RM127*	4
295	RM1272	4
296	RM1305*	4
297	RM131	4
298	RM1354	4
299	RM142	4
300	RM16368	4
301	RM16424	4
302	RM16428	4
303	RM16430	4
304	RM16431	4
305	RM16550	4
306	RM16556	4
307	RM16567	4
308	RM16686	4
309	RM16730	4
310	RM16734	4
311	RM16739	4
312	RM16752	4
313	RM16943	4
314	RM17349*	4
315	RM17407	4
316	RM17413	4
317	RM17418	4
318	RM17458	4
319	RM17459	4
320	RM17486	4
321	RM17523	4
322	RM17552	4
323	RM185	4
324	RM241	4
325	RM2416	4
326	RM2441	4
327	RM255	4
328	RM261*	4
329	RM3042	4
330	RM3092	4
331	RM317	4
332	RM3317	4
333	RM335	4
334	RM3474	4
335	RM349	4
336	RM3534*	4
337	RM3735	4
338	RM3820	4
339	RM3836	4
340	RM3839*	4
341	RM3843	4
342	RM3866	4
343	RM451	4
344	RM470	4
345	RM5424	4
346	RM5478	4
347	RM5506	4
348	RM551*	4
349	RM5511	4
350	RM5633	4
351	RM5749*	4
352	RM6089	4
353	RM6480	4
354	RM6487*	4
355	RM6770	4
356	RM6955*	4
357	RM7187	4
358	RM7200	4
359	RM7210	4
360	RM7585	4
361	RM8213*	4
362	RM8217	4
363	RM146	5
364	RM163	5
365	RM164	5
366	RM169	5
367	RM17798	5
368	RM17836	5
369	RM17840	5
370	RM17847*	5
371	RM17848	5
372	RM17851	5
373	RM17854	5
374	RM17858	5
375	RM17885	5
376	RM17928	5
377	RM18145	5
378	RM18484	5
379	RM18735	5
380	RM18776*	5
381	RM18908	5
382	RM2010*	5
383	RM249	5
384	RM2585	5
385	RM30*	5
386	RM31	5
387	RM3170	5
388	RM3286	5
389	RM3295	5
390	RM334*	5
391	RM3345	5
392	RM3638*	5
393	RM413*	5
394	RM437	5
395	RM440*	5
396	RM4501	5
397	RM459	5
398	RM480	5
399	RM507	5
400	RM534	5
401	RM5361	5
402	RM5374	5
403	RM538	5
404	RM5579	5
405	RM574	5
406	RM5784	5
407	RM5796	5
408	RM1161	6
409	RM136	6
410	RM1370	6
411	RM19367	6
412	RM19398	6
413	RM19399	6
414	RM19758	6
415	RM20242	6
416	RM20347	6
417	RM204*	6
418	RM20476	6
419	RM20493	6
420	RM20535	6
421	RM20546	6
422	RM20562	6
423	RM20633	6
424	RM20634*	6
425	RM225*	6
426	RM253*	6
427	RM2615	6
428	RM276*	6
429	RM3307*	6
430	RM3343	6
431	RM340*	6
432	RM3805	6
433	RM3827*	6
434	RM400	6
435	RM435	6
436	RM439*	6
437	RM469*	6
438	RM510	6
439	RM527	6
440	RM528*	6
441	RM5314	6
442	RM5463	6
443	RM5509	6
444	RM5754*	6
445	RM5814	6
446	RM5850	6
447	RM586	6
448	RM587*	6
449	RM588	6
450	RM589	6
451	RM6036	6
452	RM6395	6
453	RM6836*	6
454	RM6917*	6
455	RM7179	6
456	RM7213	6
457	RM7269	6
458	RM7555*	6
459	RM7639	6
460	RM11*	7
461	RM1335	7
462	RM1365	7
463	RM18	7
464	RM1973	7
465	RM20978	7
466	RM21197	7
467	RM21693	7
468	RM21792	7
469	RM22168	7
470	RM234*	7
471	RM248*	7
472	RM3300*	7
473	RM336*	7
474	RM3670	7
475	RM3691	7
476	RM3753*	7
477	RM420	7
478	RM427*	7
479	RM455	7
480	RM478	7
481	RM5436	7
482	RM560*	7
483	RM5793	7
484	RM6152	7
485	RM6449	7
486	RM6728*	7
487	RM6767*	7
488	RM72*	7
489	RM7571	7
490	RM8025	7
491	RM1111*	8
492	RM1235*	8
493	RM1309	8
494	RM152*	8
495	RM210	8
496	RM22491	8
497	RM22538	8
498	RM22565	8
499	RM22606	8
500	RM22687	8
501	RM22709	8
502	RM22832*	8
503	RM23120	8
504	RM23265	8
505	RM23498*	8
506	RM284	8
507	RM310*	8
508	RM3689	8
509	RM38	8
510	RM404*	8
511	RM408	8
512	RM4085	8
513	RM419	8
514	RM515*	8
515	RM5428	8
516	RM5485	8
517	RM5556*	8
518	RM556	8
519	RM6356	8
520	RM6925*	8
521	RM6966	8
522	RM7049*	8
523	RM80	8
524	RM201	9
525	RM205*	9
526	RM215	9
527	RM23877	9
528	RM23911	9
529	RM23915	9
530	RM24093	9
531	RM24154	9
532	RM24156	9
533	RM24161	9
534	RM24165	9
535	RM24166	9
536	RM24188	9
537	RM242*	9
538	RM24237	9
539	RM24238	9
540	RM24240	9
541	RM24260	9
542	RM24263	9
543	RM24348	9
544	RM24351	9
545	RM24353	9
546	RM24355	9
547	RM24356	9
548	RM24357	9
549	RM24376	9
550	RM24758	9
551	RM257	9
552	RM316	9
553	RM3533	9
554	RM3700	9
555	RM3769	9
556	RM3823*	9
557	RM410	9
558	RM434	9
559	RM444	9
560	RM524	9
561	RM5515	9
562	RM5526	9
563	RM553*	9
564	RM5657	9
565	RM566*	9
566	RM5688	9
567	RM6196*	9
568	RM6251	9
569	RM6839	9
570	RM6971*	9
571	RM7390	9
572	RM7424	9
573	RM1108	10
574	RM1374	10
575	RM147	10
576	RM216	10
577	RM228*	10
578	RM24873	10
579	RM24946*	10
580	RM251*	10
581	RM25317	10
582	RM25457*	10
583	RM25744	10
584	RM25745	10
585	RM25746	10
586	RM25766	10
587	RM25790	10
588	RM258*	10
589	RM25804	10
590	RM25807	10
591	RM25893	10
592	RM25895*	10
593	RM5352	10
594	RM596	10
595	RM6142*	10
596	RM1124	11
597	RM1233	11
598	RM1341	11
599	RM144	11
600	RM167	11
601	RM1761	11
602	RM1812	11
603	RM202	11
604	RM206*	11
605	RM224	11
606	RM26021	11
607	RM26073*	11
608	RM26076*	11
609	RM26096	11
610	RM26097	11
611	RM26104	11
612	RM26105	11
613	RM26151	11
614	RM26159	11
615	RM27089	11
616	RM286*	11
617	RM287	11
618	RM3137	11
619	RM332*	11
620	RM3428*	11
621	RM3701*	11
622	RM4112	11
623	RM4862	11
624	RM4B	11
625	RM5349	11
626	RM536	11
627	RM552	11
628	RM5857	11
629	RM6091	11
630	RM6544	11
631	RM7203	11
632	RM7443	11
633	RM101	12
634	RM102	12
635	RM1047	12
636	RM1261*	12
637	RM1337	12
638	RM1880	12
639	RM20A	12
640	RM2197	12
641	RM235*	12
642	RM247*	12
643	RM27471	12
644	RM27900	12
645	RM27930	12
646	RM27931	12
647	RM27933	12
648	RM27934	12
649	RM27936	12
650	RM27937	12
651	RM27938	12
652	RM27939	12
653	RM27940	12
654	RM27941	12
655	RM27942	12
656	RM27943	12
657	RM27945	12
658	RM27946	12
659	RM27948	12
660	RM27954	12
661	RM27955	12
662	RM27956	12
663	RM27957	12
664	RM27959	12
665	RM27962	12
666	RM27965	12
667	RM27966	12
668	RM27970*	12
669	RM27973	12
670	RM27978	12
671	RM27981	12
672	RM27984	12
673	RM27985	12
674	RM27988	12
675	RM28002	12
676	RM28004	12
677	RM28017	12
678	RM28018	12
679	RM28019	12
680	RM28048	12
681	RM28073	12
682	RM28076	12
683	RM28089	12
684	RM28099	12
685	RM28102*	12
686	RM28130	12
687	RM28166*	12
688	RM28199	12
689	RM28432	12
690	RM28562	12
691	RM28759*	12
692	RM2972	12
693	RM309	12
694	RM3103	12
695	RM3726	12
696	RM453	12
697	RM463	12
698	RM511	12
699	RM519*	12
700	RM5746	12
701	RM7003	12
702	RM7018	12
703	RM7025	12
704	RM7102	12
* Polymorphic Markers
